# Supplementary material for: Genome-wide identification and comprehensive analysis of NAC family genes involved in fruit development in kiwifruit (Actinidia)
Source: BMC Plant Biol. 2021 Jan 15;21:44. doi: 10.1186/s12870-020-02798-2 (PMC7811246; doi:10.1186/s12870-020-02798-2)
Supplement: Supplementary file 1 — Additional file 1. AcNAC genes and their predicted coding or protein sequences identified in the genome of Actinidia chinensis ‘Hongyang’. [file 12870_2020_2798_MOESM1_ESM.xlsx]

## Sheet: 新建 XLS 工作表
Gene	Protein	Identifier	Coding sequence	Protein sequence
AcNAC001	AcNAC001	Achn000661	ATGGCAAGACCATCCCTCCCTCCAGGATTTCGCTTCCATCCTACTGATGTTGAGCTGGTTAAGTACTACCTCAAAAGGAAGGTTATGGGGAAAGGGTTCCCATTTGAAGCCATTTCAGAGCTCAATATCTATAACTACTCTCCATGGGATCTTCCAGATAAATCTTGCTTGAAAAGTAAAGATCTTGAATGGTACTTCTTTTGTCCAGCTGCTAGAAAATATTCAAGTGGGGCTAGATCAAAACGTTCTACTGAAATTGGGTTTTGGAAATCCACTGGAAAAGATAGGTCTGTTTTATATAATGAACAAACTGTGGGTTCGGTGAAAACTTTGGTTTTCCACACAGGTCATGCACCGAAAGGGAAAAGAACAGATTGGCTTATGTATGAGTATAAGATT…	MARPSLPPGFRFHPTDVELVKYYLKRKVMGKGFPFEAISELNIYNYSPWDLPDKSCLKSKDLEWYFFCPAARKYSSGARSKRSTEIGFWKSTGKDRSVLYNEQTVGSVKTLVFHTGHAPKGKRTDWLMYEYKIKEKDLADAGVPQDAYVLCKIFQKSGPGPKANAQYGAPFKEEDWDDDAEFCDQSLQYNSLPSPALPYDKFIPGSMGCAPLSMPGPSNTLSSIDVVAQPGPENEDYITLWDIDKEYSSSLPDHTVNNELVENFSQVNNNVGLTGLDGNGIYDNLGDLDNWQGMDEGEFNFSSNQTTEYGAMLFSGGNNEGFVELNDLDGTVKSANSREFIPDNIYVPDNDNYMEQDCFPADSFSNVHPVSAITQLPLQPEGSNGHYDHFFAFQEMGDA…
AcNAC002	AcNAC002	Achn002691	ATGAATACCTTTTCGCATGTTCCTCCGGGTTTCAGATTCCATCCCACAGACGAAGAACTTGTTGATTACTACCTTAGGAAAAAGATCGCTTCGAGAAGAATCGATCTTGATGTCATTAAAGATGTCGATCTTTACAAAATCGAGCCATGGGATCTTCAAGAACTGTGCAAAATTGGAACCGAGGAGCAAAGTGATTGGTATTTCTTTAGCCACAAAGACAAGAAATACCCTACCGGAACCCGAACAAATCGAGCTACAAAAGCAGGGTTTTGGAAGGCAACAGGAAGAGATAAGGCCATTTATTCAAAGCATAGTTTGGTTGGAATGAGAAAGACTTTGGTGTATTATAGAGGCCGAGCACCGAACGGGCAAAAATCCGACTGGATTATGCACGAGTAC…	MNTFSHVPPGFRFHPTDEELVDYYLRKKIASRRIDLDVIKDVDLYKIEPWDLQELCKIGTEEQSDWYFFSHKDKKYPTGTRTNRATKAGFWKATGRDKAIYSKHSLVGMRKTLVYYRGRAPNGQKSDWIMHEYRLETSENGTPQATSAFRAYMPDNNEEGWVVCRVFKKRLPSTRTTSELDSPCWYEDQVSFMPDFDSPRPMPHPYSTSYHPHYSCKRELELHFNVPHDPFIQLPQLESPSVARLQEDQSLKQSINQHNIDSICGNNEQAVDQLTDWRVLDKFVASQLSQEDEFKGRNYSSSASFQVAEHMNTLLNDTVEREDICSEYALMATPSCPIDLWK*
AcNAC003	AcNAC003	Achn003771	ATGGCTCACAATTTGGGGGAAATCACTCCACCGCCGGCTTCCGGGACGTCGCTGGCGCCGGGGTTTCGGTTCCACCCGACGGACGAGGAATTGGTGCAGTACTACCTCAAGCGCAAGGCTTGTGGTAAGCCCTTTCGCTTCGAAGCCGTATCCGAAATCGATGTCTACAAATCGGAGCCTTGGGAGCTTTCAGGCCATTCAAGGCTGAAGAGCCGAGACCTAGAGTGGTACTTCTTTAGCCCTGTGGATAGGAAGTATGGTAATGGATCTCGGTTGAATCGTGCCACTGGGAAAGGGTACTGGAAGGCCACTGGAAAGGATCGGCAAGTGCGTCACAAGAGTCAGACAATCGGGATGAAAAAGACGCTTGTGTTTCATAGTGGGCGAGCTCCAGACGGC…	MAHNLGEITPPPASGTSLAPGFRFHPTDEELVQYYLKRKACGKPFRFEAVSEIDVYKSEPWELSGHSRLKSRDLEWYFFSPVDRKYGNGSRLNRATGKGYWKATGKDRQVRHKSQTIGMKKTLVFHSGRAPDGKRTNWVMHEYRLVDGAAQDAFVLCRIFQKSGLGPPNGDRYAPFIDEEWDNDASLVVPGEEAGDEMVNGDDAQVEGNELEQDIHSTNKSPLRLAELPNLSQTVPFVCKRERSEDCPLPGIANPEPLSLVPNKRTKNDDPNSSNANGSEDSNTTPPDLCISTTTTTTRATNFSSAMLEFTLLESVEPKENLPNNLHAFDASNLEKSVPPGYLKFISNLENEILNVSMERETLKIEVMRAQAMINILQSRIDLLNRDNEELRRVFRDV*
AcNAC004	AcNAC004	Achn003781	ATGCGGTCACGTAATGGTAATCCACGGACACCTCCCGTGGCCTATACAAAACTGGTGGTTTACTACCTGAAGAGCAAAATCTCCGGAAAATCCTTCCGCTTCGACGCCATCGCTGAAATCGACGTCTACAAGTCCGAACCCGTGGACCTTCCAGATAAATCGAGGCTGAAGGGCAAAGACTTGGAGTGGTATTTTTTCAGTTTACTAGATAAGAAGTACGGGAATGGCTCAAGAACGAATAGGGCTACTGAAAGAGGATACTGGAAGACTACCGGGAAGGATAGACCTGTCTTCCACAAGGCCCAGACAGTGGGCATGAAGAAAACACTTGTTTATCACAGTGGTCGGGCTCCACGGGGTGAGAGGACTAATTGGGTGATGCATGAGTACAGACTCATT…	MRSRNGNPRTPPVAYTKLVVYYLKSKISGKSFRFDAIAEIDVYKSEPVDLPDKSRLKGKDLEWYFFSLLDKKYGNGSRTNRATERGYWKTTGKDRPVFHKAQTVGMKKTLVYHSGRAPRGERTNWVMHEYRLIDEQLEKSGNFQKDAFVLCRIFQKSGSGPKNGEQYGAPFIEEEWEEDELVMVPGKDAAVEVAVDADADAYLNGNDIDQIFGVNIPSEDVHPPFSFYYGNDSSNVQKHVDFVDGAQKLLVPDRESYYSPEQPTDLKLLDFPVQNHMDTTLVKDECTGESSNTVNSVYSDYLLDEPLFDATNDFSFDFGEFLETNDLSNPIEVDLSGFDELHEHFTFFDPEAFDASMMTGRERIESEKALVQKPVSDGAQQESIGSQQQLHDNDFSSSA…
AcNAC005	AcNAC005	Achn004191	ATGGCTGTAACGTTTCCTGTTGGTTTCCTGTTTCGTCCCACCGACAAAGAAATCATCAAACACTACCTACTGAAGAAGCAGATGGGGGAGGAACTGCCACTGAATGGAGTCATCCAGGAAGGAGATGTTTTCAGTGAAGAAGTACTCTCTGAGGTATTCCGATCATCGGAAACTCACGTATACTTCTTCACCCAATTGAAGAAGAAGTCCGTGAAAGGGTCAAATCATGATCGAACTGTGGGGAAGGCCACGTGGAGATGTGAAAGTGTAACGGATATTTGCGTTAACGAAAAAACGGTTATCGGCAAAAAGCGCATATTAGACTATACTAACCCTGGTTCTATCGGGCATCGTGACTGGAACATGAAAGAATTTAGTCTGGACGGCGTTTTGCTCGAA…	MAVTFPVGFLFRPTDKEIIKHYLLKKQMGEELPLNGVIQEGDVFSEEVLSEVFRSSETHVYFFTQLKKKSVKGSNHDRTVGKATWRCESVTDICVNEKTVIGKKRILDYTNPGSIGHRDWNMKEFSLDGVLLEHPQTSSDYVVCLLEKKERAITRDRQKNRQSKRNAGGALVNLPSDCDLLINKRMRVCGENNQRMEQYLMNSTATTFPHGLHENEVVTNTLASPAYALPVTVIESAPIAQQVAAGVESMVNVVATDTLAKLPPSASYDLSECISMPPLVPAQTVDEEGGCTSGEQENRMLPMEKSHWEYQPSIAAPESLAVDAIRDSIILLSATVEGFAEDFIYPFLNGNEVVDNKLSS*
AcNAC006	AcNAC006	Achn008541	ATGGCTATAAAGTTTCCTGTTGGTTTTCTATTTCGTCCCACCGATAAAGAAGTCATCCAACACTACCTACTAAAGAAGCAGATCGGGGAGGAACTACCATTGAACGGAGTGATTCAAGAACGTGACGTTTACAGTGAAGAAGTACTCTCTGAGGTATTTCAATCATTTGAAACTCACGTGTACTTCTTCACCCAATTGAAGAAGAAGTACTTGAACGGGTCAAATCATGATCGAACGGTGGGAAAGGCTACGTGGAGATCTGAAAGTGTAGACGATATTCGCGTGGATGAAAAAACGGTTATCGGTAAAAAGCGCGTGTTAGACTATATTAACCCTGGTTCTGTCGGGGATCGTGACTGGAGCATGAAAGAATATAGCCTCGACGGGGTTTTGCTTGAA…	MAIKFPVGFLFRPTDKEVIQHYLLKKQIGEELPLNGVIQERDVYSEEVLSEVFQSFETHVYFFTQLKKKYLNGSNHDRTVGKATWRSESVDDIRVDEKTVIGKKRVLDYINPGSVGDRDWSMKEYSLDGVLLELPQTSSDYVVCLLEKKERAIKRDRQKNMQSKRNAPVNTPSGCFNNKRIKLSSKQNQQMENRQTPLVDEQVGLINREAGVETIEQIMQYLLEPDSSMVDVDEENVERVMQYLLEPDSSLDRMPPLMEAKPAPTVNEDGGYTSGESEARMQPSIHDQSLPSSNREYAVLDYINSLASAPEVTAIENDVGIREQPSINKKRRLLLVASIHGEAVESMVNENVAVASLPPPALAAFPAPTVNEDGGYPSGENEVRMQPSIHDQSLPSSNR…
AcNAC007	AcNAC007	Achn008561	ATGGTGAATGTGGAGAATGTGGTGGCCACCAACACCTTGGCAACGCTACCGCCTTCTGCTAGTTATGATTTGTCAGAATGCACAAGCATGCCACCTCTAGTGGAGGACAAAGCAACTGCGACAGTAGATGAGGAGGCAATTCATTTCGAAGAGAATCGGCAGAGAAAGCTTGTTAGATCAATGGCTAAAAGGCTTCTTGAAGGCCTCAAATTTCGTCCCACCGATCAAGAACTGATTAATGACTACCTATTCAACAAGATTATTGGGAAGGAGTTGCCATTCGAAGGGATTATTCTCGAGCGTGACGTTTACGATCAGCATGTACTGTCGGAGATATTCAGATCATGGGTCGATGAGGACGAGGATGGGAACGTGAGTAGAGACACCCAATCCTACTTC…	MVNVENVVATNTLATLPPSASYDLSECTSMPPLVEDKATATVDEEAIHFEENRQRKLVRSMAKRLLEGLKFRPTDQELINDYLFNKIIGKELPFEGIILERDVYDQHVLSEIFRSWVDEDEDGNVSRDTQSYFFTRLKKKTANGETYCRTVGNGTWRSRYSRVINADEYNDKSIPIGMKRSLEYIDSGSIQHKNWIIMEFSLAGISLEHPLSSKDYVICRLQKSRGGKHGDETYVNTPSGFFNNKRIKLPSKQNQQMENQQTESTPLIDEQVGLINREAGVETIEQIMQYLLEPDSSMVDVENVVATVTLATPLPSGHYDILDSTLQLDSMPPLMEAKPAPKVDEDSGYPSRENEIRMQPSIPDQSLPSSNLEYTVLDYIHSLASAPEVTAIENDVGML…
AcNAC008	AcNAC008	Achn008571	ATGGCTAAAAGACTTCGTGAAGGTCTCAAATTTCGTCCCACCGATCAAGAACTAATTAATGACTACCTATTCAACAAGATTGTTGGGAAGGAGTTGCCATTCGAAGGGATCATTCTCGAGCGTGACATTTACGATCAGCATGTACTGTCGGAGATATTCCGATCATGGGTCGATGAGGACGAGGATGGGGACGTGAGTAGGGACACCCAATCCTACTTCTTCACCCGATTGAAGAAGAAGACTTCGAATGGGGAGACGTATTGCCGAACAGTTGGAAACGGCACGTGGAGGTCTCAGTACTCGAGGGTTATCAATGCCGATGAATATGATGATGAAAGCATCCCTATCGGAGTAAAGCGCAGTTTGGAATATATTGACAGTGGTTCGGTCCAACATAAA…	MAKRLREGLKFRPTDQELINDYLFNKIVGKELPFEGIILERDIYDQHVLSEIFRSWVDEDEDGDVSRDTQSYFFTRLKKKTSNGETYCRTVGNGTWRSQYSRVINADEYDDESIPIGVKRSLEYIDSGSVQHKNWTIMEFSLAGVSLEHPLSSKDYVICRLQKSRGWKHGDDAPMNTPSGCFNNKRIKLPSKQNQQTESTPLVDEQVGLINEEAGVQTLEQIMQYLLEPDSSMVDADVENVERIMQYLLESDSPLDSMPPLMEAKPAPTVDEDSGHLSGENEVRIRPSINDQSLPSSNPEYEVLDYIHSLASAPEVTAIENDVGILEQPSIPPPESLPADSHGHAILNFVIPLAMPAPTVEPSWVESFSEDLLSV*
AcNAC009	AcNAC009	Achn009451	ATGGCTATAACGTTTCCTGTTGGTTTTCTATTTCGTCCCACCGATAAAGAAGTCATCAAACACTACTTACTGAAGAAGCAGATCGGGGAGGAACTACCACTGAACGGAGTGATTCAAGAACGTGACGTTTACAGTGAAGAAGTACTCTCTGAGGTATTTCGATCATCCGAAACTCACGTGTACTTCTTCACCCAATTGAAGAAGAAGTACTTGAACGGGTCAAGTCATGATCGAACGGTGGGGAAGGCTACGTGGAGATCTGAAAGTGTAGACGATATTCGATTGGATGAAAAAACGGTTATCGGTACAAAGCGCGTGTTAGACTATATTAACCCTGGATCTGTCGGGGATCGTGACTGGAACATGAAAGAATTTAGCCTCGACGGGGTTTTGCTCGAA…	MAITFPVGFLFRPTDKEVIKHYLLKKQIGEELPLNGVIQERDVYSEEVLSEVFRSSETHVYFFTQLKKKYLNGSSHDRTVGKATWRSESVDDIRLDEKTVIGTKRVLDYINPGSVGDRDWNMKEFSLDGVLLELPQTSSDYVVCLLEKKERAIKRDRQKNMQSKRNDPVSTPSGCFNNKRIKLSSKQNQQMENRQTESAPLVDKQVGLINGDAGVETLEQIMQYLLEPDSSMVDVDEENVERVMQYLLEPDSPLDSIPPLMEAKQAPTVNEDGGYPSGENEIRMQPSIHDQSLPSSNREYAVLDYINSLASAPEVTAIENDVGILEQPSINKKRRLVLVASIHGEAVESMVNENVAVASLPPPALAAFPEGLRETRFALV*
AcNAC010	AcNAC010	Achn009461	ATGGCTAAAAGGCTTCGTGAAGGTCTCAAATTTCGTCCCACCGATCAAGAACTGATTAATGACTACCTATTCAAAAAGATTGTTGGGGAGGGGTTGCCATTTGAAGGGATCATTCTCGAGCGCGACGTTTACGATCAGCATGTACTGTCGGAGATATTCCGATCATGGGTCGATGAGGACGAGGATGGGGACGTGAGTAGGGACACCCAATCCTACTTCTTCACCCGATTGAAGAAGAAGACTGCGAATGGGGAGACGTATTGCCGAACCGTTGGAAACGGCACGTGGAGGTCTCAGTACTCGAGGGTTATCAATGCCGACGAATATGATGATGAAAGCATCCCTATCGGAGTAAAGCGCAGTTTGGAATATATTGACAGTGGTTCGGTCCAACATAAA…	MAKRLREGLKFRPTDQELINDYLFKKIVGEGLPFEGIILERDVYDQHVLSEIFRSWVDEDEDGDVSRDTQSYFFTRLKKKTANGETYCRTVGNGTWRSQYSRVINADEYDDESIPIGVKRSLEYIDSGSVQHKNWIIMEFSLAGVSLKHPLSSKDYVICRLQKSRGGKHGDETLVNTPSGCFNNKRNKLSSKQNQQTELASLVDEQVGLINREAGVETLEQIMQYLLEPDSSMVNMENVVATNTLATLPPSASYDLSECTSMPPLVEDKPASTVDEEGGCTSRKQEIRMLPVEKSHWEYQPSIAAPESLVDDAVMDSIILLSTTVEGFAEDFIENFADQFLKGN*
AcNAC011	AcNAC011	Achn009471	ATGGCTATAACGTTTCCTGTTGGTTTTCTATTTCGTCCCACCGATAAAGAAGTCATCCAACACTACCTACTAAAGAAGCAGATCGGGGAGGAACTACCATTGAACGGAGTGATTCAAGAACGTGACGTTTACAGTGAAGAAGTACTCTCTGAGGTATTTCAATCATCTGAAACTCACGTGTACTTCTTCACCCAATTGAAGAAGAAGTACTTGAACGGGTCAAATCATGATCGAACGGTGGGAAAGGCTACGTGGAGATCTGAAAGTGTAGACGATATTAGATTGGATGAAAATACGGTTATTGGTAAAAAGCGCGTGTTAGACTATATTAACCCTGGTTCTGTCGAGCATCGTGACTGGAGCATGAAAGAATATAGTCTCGACGGGGTTTTGCTCGAA…	MAITFPVGFLFRPTDKEVIQHYLLKKQIGEELPLNGVIQERDVYSEEVLSEVFQSSETHVYFFTQLKKKYLNGSNHDRTVGKATWRSESVDDIRLDENTVIGKKRVLDYINPGSVEHRDWSMKEYSLDGVLLELPQTSSDYVVCLLEKKERAIKRDRQKNMQSKRNAPVNTPSGCFNNKRIKLSSKQNKQIENRQTDSAPLVDEQVGLINGEAGVETLEQITQYLLEPDSSMVDADEENVERVMQYLLEPDSPLDSMPPLMEAKPAPTVNEDGGYPSGENEVRMQPSIHDQSLPSSNREYAVLDYINSLASAPEVTAIENDVGILEQPSINKKRRLVLVASIQGEAVEPMVNENVAVASLPPPALAAFPEGLRQTRFALV*
AcNAC012	AcNAC012	Achn009481	ATGGCTAAAAGGCTTCGTGAAGGTCTCAAATTTCGTCCCACCGATCAAGAACTGATTAATGACTACCTATTCAAAAAGATTGTTGGGGAGGGGTTGCCATTCGAAGGGATCATTCTCGAGCGTGATGTTTACGATCAGCATGTGCTGTCGGAGATATTCCGATCATGGGTCGATGAGGACGAGGATGGGGACGTGAGTAGGGACACCCAATCCTACTTCTTCACCCGATTGAAGAAGAAGACTGCGAATGGGGAGACGTATTGCCGAACCGTTGGAAACGGCACGTGGAGGTCTCAGTACTCAAGGGTTATCAATGCCGATGAATATGATGATGAAAGCATCCCTATCGGAATAAAGCGCAGTTTGGAATATATTGACAGTGGTTCGGTCCAACATAAA…	MAKRLREGLKFRPTDQELINDYLFKKIVGEGLPFEGIILERDVYDQHVLSEIFRSWVDEDEDGDVSRDTQSYFFTRLKKKTANGETYCRTVGNGTWRSQYSRVINADEYDDESIPIGIKRSLEYIDSGSVQHKNWTIMEFSLAGISLEHPLSSKDYVICRLQKSRGGKHGDEAPVNTPSGCFNNKRIKLSSKQNQQMENQQTESAPLVDEQVGLINGEAGVETLEQIMQYLLEPDSSMVNVENLVATNTLATLPPSASYDLSECTSMPPLVEDKPAATVDEEGGCTSRKQESIAAPKSLADDAVMDSIILLSTTVEGFAEDFIEHFANQFLNGN*
AcNAC013	AcNAC013	Achn014031	ATGCAAGGAGAAGAGGGAGTGTCGATGAAGGAAGAAAAACTACCACCAGGGTTTAGGTTTCATCCAACAGATGAAGAACTAATCACTTATTATCTCATAAATAAGATCTCTGATGCTAACTTTACGGCAAGGGCCGTCACCGATGTTGATCTAAATAAATCTGAACCATGGGATCTTCCAGGAAAAGCGAAGATGGGAGAGAAAGAATGGTATTTCTTCAGCCTAAGAGATAGAAAATACCCAACGGGAGTGAGAACCAACAGAGCAACAAACACGGGATACTGGAAGACGACGGGGAAAGACAAGGAGATATTCAACAGTGTGACCTCAGAGTTAGTTGGAATGAAGAAAACATTAGTATTCTACCGAGGGAGAGCTCCCAGAGGAGAGAAAACGAAT…	MQGEEGVSMKEEKLPPGFRFHPTDEELITYYLINKISDANFTARAVTDVDLNKSEPWDLPGKAKMGEKEWYFFSLRDRKYPTGVRTNRATNTGYWKTTGKDKEIFNSVTSELVGMKKTLVFYRGRAPRGEKTNWVMHEYRIHSKSAFRTAKQDEWVVCRVFQKSAGGKKYPSNHSSSRAPLLNPYSLEIGPSATMHYSQMLQAVEACQFPSLGRNHMMMSNEMAEHMSSRVLRSGTCNSSTSLVNFPIQPQLVNYPPEEAAAAAGFFTISGLNLNLGGGGGATSSGFRSPPPPPPPQVVMNQQDHHVSSSMFSGTLASEAVYGTAEATTNNANHAANNNRFMTMNHCLELDNYWPAPY*
AcNAC014	AcNAC014	Achn016981	ATGAACAAGCTCAATTTTGTCCAAGGAGATATAAAATTGCCTCCAGGATTCCGATTCCAGCCAACAGACGAAGAAAACGTCTTTCATTACTTAGCCCGTAAAATATTTTCTCTCCCTCTACCTTCTTCGGTTGTGCCCGAGATCATTCTTTCCAAATTTGATCCTTGGGATTTGCCAGGTGATGGGGAGCAGGACAGGTACTTCTTCAGCAAGAAAGAATCCAAGTACCAGAATGGAAACAGAACTAACAGAAAAACCATCTCTGGCTATTGGAAGGCAACAGGATCAGACAAAAGAATTACATCTTCCACAAGAAAAGACATAGTGGGGATGAGAAAGACACTTGTTTTCCACAGAGGCAAGTCTCCAAATGGGTCCAGAACTCATTGGATCATGCAC…	MNKLNFVQGDIKLPPGFRFQPTDEENVFHYLARKIFSLPLPSSVVPEIILSKFDPWDLPGDGEQDRYFFSKKESKYQNGNRTNRKTISGYWKATGSDKRITSSTRKDIVGMRKTLVFHRGKSPNGSRTHWIMHEYRLVDPETASSSFQNCNSTQDNLGSWVLCRIFLRMRSTDNDEEIVRADKDERHESVRVVHPSSSSCCSSSSSRGSSVITRVVTLSWLGHEENSGCLSPFHHQGDP*
AcNAC015	AcNAC015	Achn019581	ATGGAGGAATCAACATCATCCAATCTTCAACTGCCCGGATTCCGGTTTCATCCGACGGAAGAAGAGCTTCTGGGATTCTACCTTAAAAACATGGTTTTCGGGAAAAAATTGCACCTTGATGTGATTAGTTTCATCAACATCTACCACCATGATCCTGTGGAATTGCCTGGGCTGGCCAAGATTGGGGAGAGGGAGTGGTACTTCTTTGTGCCAAGGGACAGAAAACATGGCAGTGGAGGGAGGCCAAACCGGACCACTGAAACTGGGTTTTGGAAGGCAACAGGTTCAGACCGCAAGATACTGAGCCTATCCGACCCGAAGAAGATCATAGGACTTAAAAAGACCCTTGTGTTCTACAAGGGCCGAGCACCCCGTGGTTGCAAAACTGATTGGGTCATG…	MEESTSSNLQLPGFRFHPTEEELLGFYLKNMVFGKKLHLDVISFINIYHHDPVELPGLAKIGEREWYFFVPRDRKHGSGGRPNRTTETGFWKATGSDRKILSLSDPKKIIGLKKTLVFYKGRAPRGCKTDWVMNEYRLPDSCPSPKDIVLCKIYRKATSLKVLEERAAMEEDMKTNPAFQPSPPLTPPMDTISYSNPHEEYSTAPMTAHMVFKKEEEDMLLVAEKWYEEATENKGTTSSLILPSGKEKPVLQMPKLSMDWTQDSFWTQLRSPWLDNLTPLASLLNF*
AcNAC016	AcNAC016	Achn021021	ATGGGAGATCCCTTAGATCCCAAACCTCCGTCGATCTCGCGACCACCGGGTTGCCGATTCTACCCTTCGGAGGAACAACTCGTCTACTACTACCTCATCCACAAGAACAACGACGATCGCCGATTCGGCTTCGATGCGATCAACGAGATCGATCTGTACAACTACAACCCCTTCGATTTGCCGGACACCGCCTGTTTCCGGTTCGGTCGCGGAGGGAGGAAGCGGCACTGGTATTGCTATGTGGGGGCTAGGGTTTTGAAGCAGGGCGGGAGGAGGAGAGCCGGCGGCGGATACTGGAGGAGGAGGGGCAAGGCGAGGGATGTGGTAGGTGGCGGTAAGGTGGCAGTGGGGACGAGGAGGACGTTCGTGTTTTATTTGGGGGATTCGCCTGATACTGCC…	MGDPLDPKPPSISRPPGCRFYPSEEQLVYYYLIHKNNDDRRFGFDAINEIDLYNYNPFDLPDTACFRFGRGGRKRHWYCYVGARVLKQGGRRRAGGGYWRRRGKARDVVGGGKVAVGTRRTFVFYLGDSPDTAARTDWVMYEYALIDRHEASFILCRLFVKSKCRNNNSEHVLSSCGDGSVGTLRHIGIQHDGTITSGIGEGIVRDEASVDKKNEVLKGNVGTAGAVAHAGVQVPSSVQPNEPICHTCYRVKVQYMQVTAGLTGAASMLIGCSAAHHLMSILEDDYIELDDLSCPLSGIDFT*
AcNAC017	AcNAC017	Achn022601	ATGGCTATAACGTTTCCTGTTGGTTTCCTATTTCGTCCCACCGACAAAGAATTCATCAAACACTACCTACTGAAGAAGCAGATCGGGGAGGAACTACCACTGAACGGAGTGATTCAAAAACTTGATGTTTACAGTGAAGAAGTACTCTCTAAGTCGAGTGATTACGTCGTTTGTCTCCTAGAAAAGAAAGAACGAGTAATAAAGCAAAAGAATATGCAGTCCAAAAAAAATGCCGGAGGAGCTCTTGTGAATCTGACAAGTGGCGTTGATATGTGGATCAACAAAAGAATGAGACTTTGTGAAGAGAAGAATCAGCGAATCGAACAGTTGTTGATGAAGTGTACTATAGAAGCATCAACAACAACTTTTCCTCATGGCCTGATCGTGATGAATGTACAT…	MAITFPVGFLFRPTDKEFIKHYLLKKQIGEELPLNGVIQKLDVYSEEVLSKSSDYVVCLLEKKERVIKQKNMQSKKNAGGALVNLTSGVDMWINKRMRLCEEKNQRIEQLLMKCTIEASTTTFPHGLIVMNVHENEVVMNTLAMPSPVYALPVTVIESAPIAQQVTPIYGESGFESMVNAENVVATDTLATLQPSASYNLSES*
AcNAC018	AcNAC018	Achn029231	ATGCATTATTTGTGCCGTCGGTGTACGTCGCAGCGGATTTCTGTTCCCATTATTGCTGAGCTTGATTTGTACAAGTATGACCCATGGGACCTTCCAGGATTGGCCTTGTACGGGGAGAAAGAATGGTACTTCTTTTCACCGAGTGACCGGAAGTACCCGAACGGGTCGAGGCCGAACCGGGCCGCGGGGAGTGGGTACTGGAAGGCCACAGGAGCCGATAAGCCAATCAAGCCCACTGGGCATCCGAAGCCCGTCGGAATTAAGAAGGCCCTGGTGTTTTACGCCGGAAAAGCTCCGAGGGGAGAGAAGACCAACTGGATCATGCACGAGTATAGGCTGGCGGATGTGGACCGGTCGGCCCGCAACAAGAGCCATAGCCTAAGGCTGGACGATTGGGTC…	MHYLCRRCTSQRISVPIIAELDLYKYDPWDLPGLALYGEKEWYFFSPSDRKYPNGSRPNRAAGSGYWKATGADKPIKPTGHPKPVGIKKALVFYAGKAPRGEKTNWIMHEYRLADVDRSARNKSHSLRLDDWVLCRIYNKKGTLQKRNVVAAKPPESLEQKPEIPTTHGLAPPPSISPASGVYHDLVYFDTSDSVPRPHTDSSCSEHVLSPEITCDREVQSEPTDWWRNALDFPFHYVDATVDSALASQFQIHPMSPSQDMFMYVQKPF*
AcNAC019	AcNAC019	Achn029521	ATGGATGGCTTCGACAAAACAAAGTTTGGATGTGAATTGGCGGATAGGCCTATGTTTGTTACCATCGGAGGATTGAAATTTCCCATCGGATATCGATTCTGCCCAACGAGTGAACAACTCCTCAAATACTATTTGAAGCCAAAGGTCGATTCTCGACCATTGCATGCCCAAGTCATCGTCGAGTTTGACGCTTTCCAAACAAATCCTTGGGACTTACCAGGGGATGGTAAGGAAAAAAGGTTTTTCTTCTGCAAAAGAAAACTAGGGAATGGGAGAAGATGGAATGGAATGAGTGAGTCTGGATGTTGGAAGGCGAAGGGCAAAGAAGTGCGTGTTTTGGACAATGAGAGCGACCAAGTGATTGGGGTGAAAAGATCCCTGATTTTCTGCGAAAAGAAG…	MDGFDKTKFGCELADRPMFVTIGGLKFPIGYRFCPTSEQLLKYYLKPKVDSRPLHAQVIVEFDAFQTNPWDLPGDGKEKRFFFCKRKLGNGRRWNGMSESGCWKAKGKEVRVLDNESDQVIGVKRSLIFCEKKYHGDVLKHQWVMKEYRLVDSQKGMQLEDWVVCKVYQKPHKTKYRRIRIQASDSSEESSVVDPMEGDRHSRDESSHDVPQISSPSSSSSSSSSWISEISSIESDQEETSPTFFHFVLS*
AcNAC020	AcNAC020	Achn033651	ATGGAGAAAAATCTTCCTCCAGGGTTCAGATTTCATCCAACTGATGAAGAACTCATAACTCACTATCTAAATCACAAGGTCTCCGATTTTGGCTTCGCGGCGAGAACTATTGCAGATGTGGATCTCAACAAGTGTGAACCTTGGGACTTACCAGCAAAAGCATCCATGGGAGAGAAGGAATGGTACTTCTTTAGCTTGAAAGACCGAAAGTACCCTACTGGCTTGAGAACCAATAGAGCTACAGAAGCCGGCTACTGGAAGACAACAGGCAAAGACAAGGAGATCTTCCGCGGTGGCCTCTTGGTTGGAATGAAGAAAACCTTAGTGTTTTACAAAGGTAGAGCTCCCAAAGGCGAAAAAACCAACTGGGTTATGCATGAATACAGGCTAGAAACAAAG…	MEKNLPPGFRFHPTDEELITHYLNHKVSDFGFAARTIADVDLNKCEPWDLPAKASMGEKEWYFFSLKDRKYPTGLRTNRATEAGYWKTTGKDKEIFRGGLLVGMKKTLVFYKGRAPKGEKTNWVMHEYRLETKLSFKPTKEEWVVCRVFQKIASALKKLQETQSSQPSLDSPGDNYNPLSSEFGDIELPNLNSIANSSSALSNGSMQNYNGDNNANMSMNMNLDMLPSFSWPSNLLGSNLSMNALLLRALQLRSYHQPRDQASNVDYSNFMPQGISQFGTDFVSSNFQASSSRDLDSEPQEQPFNLDSIW*
AcNAC021	AcNAC021	Achn047821	ATGGGTTTGTTAAGGTTATGCACTGTAGGTGCATGGTGGAGATTTGGTGGGTTTGGCTGTAGTGGTGGCACCGTGGCAGTTGTGTGTGATGGAGCTTGGTATGAAGGAGCTGGTGGAAGAGAGGGAGAGAAGCTGCTCGTCAGATTTCTCTCTCGTACAAGCAGCTATCAGATGGCTGTACCGGTACCGTCTCGCATTCAAGCTGCTCATCAGAATCATCAGATGGCTTTACCAGTTCCGTTGGTTCCTTCTCCCGTTCAAGCATCTCATCAGATGGCTTTATCGATTCCGTATGGATTTAAATTCAGTCCTGAAGATCATGAACTCATTTATATTCTATTCAAAAAGGTTAATGGAAACAGTCTTCCAGTTGATGAGGGTTTGATTGAAGAATGTGAC…	MGLLRLCTVGAWWRFGGFGCSGGTVAVVCDGAWYEGAGGREGEKLLVRFLSRTSSYQMAVPVPSRIQAAHQNHQMALPVPLVPSPVQASHQMALSIPYGFKFSPEDHELIYILFKKVNGNSLPVDEGLIEECDLFGKEEPWEIFG*
AcNAC022	AcNAC022	Achn048661	ATGACGAGTCCATTGGAGTTGCCGGCGGGATTCCGATTTCATCCGACGGATGAGGAGCTCGTGATCCACTACCTGTGCCCTATGGCTTTGTATGGTACGAAGGAGTGGTACTTTTTTTCCCCGAGGGACAGGAAGTACCCCAACGGTTCGCGGCCGAACCGGGCGGCGGGGACCGGGTACTGGAAGGCGACCGGAGCAGACAAGCCGATCGGACTGCCAAAGGCTGTCGGAATCAAGAAGGCTCTGGTTTTCTACGCCGGAAAAGCCCCCAGAGGGGTCAAGACCAACTGGATTATGCACGAGTACCGCCTGGCCAACGTGGACAGATCCGCAGGCAAGAAGCATAACTTGAGGCTTGATGATTGGGTTTTATGTCGCATATACAACAAAAAGGGCAAA…	MTSPLELPAGFRFHPTDEELVIHYLCPMALYGTKEWYFFSPRDRKYPNGSRPNRAAGTGYWKATGADKPIGLPKAVGIKKALVFYAGKAPRGVKTNWIMHEYRLANVDRSAGKKHNLRLDDWVLCRIYNKKGKIEKHNNTVGQKPEKFPELEDQKPQILSGYTAMPPPPLPSYHQAMGNDWSHFETSDSMPRMNTDSSGSEHVASPEVTWEREVQSEPKWNNGLENAFDFQFNYVDAFSEDPFAPHMQPFQQDMMLSPFQDMLTYMEKPF*
AcNAC023	AcNAC023	Achn051151	ATGGACGTTGAGAAGGTAAGTAACCTGAATTCTGCAAACAGAAAAAATAGTGATGAAGAAGATGTTGTGCTTCCGGGGTTCCGGTTTCATCCGACGGACGAAGAGCTAGTAGGATTTTATCTTCGTCGAAAGGTCGAGAAGAGGCCTCTGAGTATCGAACAACTCATCAAACAAGTCGATATCTACAAGTACGATCCATGGGATCTTCCAAAGGCCACTACTGTGGGAGACAAAGAATGGTACTTCTTTTGCAAGAGAGGTCGAAAATATAGAAACAGCATAAGACCTAATAGGGTTACTGGTTCTGGATTCTGGAAAGCCACTGGCATCGACCGGCCAATACATTCAACCGGTGGAGAAGGCCGTGAATGCATCGGACTCAAGAAATCATTGGTATAC…	MDVEKVSNLNSANRKNSDEEDVVLPGFRFHPTDEELVGFYLRRKVEKRPLSIEQLIKQVDIYKYDPWDLPKATTVGDKEWYFFCKRGRKYRNSIRPNRVTGSGFWKATGIDRPIHSTGGEGRECIGLKKSLVYYRGSAGKGTKTDWMMHEFRLPTNHDDKSTKHVDVKNITQEAEVWTICRILKRNTSYKKCIPDWRELSAKKTNPIVDASSKTCSVESDSTESYTDFRSSAPVIQQNHGKKHCANNIGESNQMMSQAPFFASYSSFCSPDMNELIKYGDWDELRSAVEFAFDPFLV*
AcNAC024	AcNAC024	Achn053241	ATGGACACCATGGAATCGTGCGTTCCACCTGGATTCCGATTTCATCCTACGGATGAGGAGCTTGTAGGGTACTACCTAAAGAAGAAGGTCGCGTCACAGAAGATTGATCTCGATGTTATTAGAGACATTGATCTCTACAGGATTGAACCTTGGGATATCCAAGAGAGATGCCGAATTGGTTACGAAGAGCAAAACGAGTGGTATTTCTTCAGCCACAAGGACAAGAAATATCCGACGGGGACGAGGACCAACAGAGCGACTATGGCGGGGTTTTGGAAGGCGACGGGACGGGACAAGGCGGTGTATGATAAGTCAAAACTCATCGGCATGAGAAAAACCCTAGTCTTCTACAAAGGCCGGGCACCAAACGGGCAGAAGACTGACTGGATCATGCATGAG…	MDTMESCVPPGFRFHPTDEELVGYYLKKKVASQKIDLDVIRDIDLYRIEPWDIQERCRIGYEEQNEWYFFSHKDKKYPTGTRTNRATMAGFWKATGRDKAVYDKSKLIGMRKTLVFYKGRAPNGQKTDWIMHEYRLESEENGPPQASINSLFP*
AcNAC025	AcNAC025	Achn054031	ATGGCTCACAATTTGGGGGAAATCACTCCGCCGCCTCAACCGCCGGTGGCGGCTGCCGCAACCTCGCTGGCGCCGGGGTTTCGGTTCCACCCGACGGACGAGGAATTGGTGCAGTACTATCTCAAGCGCAAGGCTTGTGGTAAGCCCTTTCGCTTCGAAGCCGTCTCCGAAATCGATGTCTACAAATCGGAGCCTTGGGAGCTTTCAGGCCATTCAAGGCTGAAAACCCGAGATCTAGAGTGGTATTTCTTTAGCCCCGTGGATAGGAAGTATGGTAATGGATCTCGGTTGAATCGTGCCACTGGGAAAGGGTACTGGAAGGCCACTGGAAAGGATCGGCAAGTGCGTCATAAGGGTCAGACAATCGGGATGAAAAAGACGCTTGTGTTTCATAGTGGA…	MAHNLGEITPPPQPPVAAAATSLAPGFRFHPTDEELVQYYLKRKACGKPFRFEAVSEIDVYKSEPWELSGHSRLKTRDLEWYFFSPVDRKYGNGSRLNRATGKGYWKATGKDRQVRHKGQTIGMKKTLVFHSGRAPDGKRTNWVMHEYRLVDGAAQDAFVLCRIFQKSGLGPPNGDRYAPFIEEEWDNDASLVVPGEEAGDEMVNGDDAQVEGNELEQDIHSTNKSPPRLAELPNLSQTVPFVCKRERSEDCPLPGIANPETLSLVPNKRTKNDDPNSSNANGSEDSNTTPPDLCISTTTTTTRTTNFSSTLLEFPLLEPVEPKENIPNNLHAFDASNLEKSVPPGYLKFISNLENEILNVSMERETLKIELMRAQAMINILQSRIDLVNRDNEELRRV…
AcNAC026	AcNAC026	Achn054041	ATGGCTCTGGATAAGGCTTCGCTGGCTCCTGGGTTTCGGTTCCACCCAACTGATGAAGAACTGGTGGTTTACTACCTGAAGCGAAAAATCTCCGGCAAACCCTTCCGCTTCGACGCCATCGCCGAAATTGACGTCTACAAGTCCGAACCCTCGGACCTCCCAGATAAATCGAGGCTGAAGAGCAAAGACTTGGAGTGGTACTTTTTCAGTTTTCTAGATAAGAAGTATGGTAATGGGTCAAGGACGAATAGGGCTACTGAAAGAGGGTACTGGAAGACTACCGGGAAGGATAGACCAGTCCTCCACAAGGCCCAGACAGTGGGCATGAAGAAAACGCTTGTTTATCACAGTGGTCGGGCTCCACGGGGTGAGAGGACTAATTGGGTGATGCATGAGTAC…	MALDKASLAPGFRFHPTDEELVVYYLKRKISGKPFRFDAIAEIDVYKSEPSDLPDKSRLKSKDLEWYFFSFLDKKYGNGSRTNRATERGYWKTTGKDRPVLHKAQTVGMKKTLVYHSGRAPRGERTNWVMHEYRLIDEQLEKSGNFQKSGSGPKNGEQYGAPFIEEEWVEEELVMVPGNEAAEDDDAYVNGNDIDQIFGVNIPSEDVPPLPFSFYYGDDSSNVQKHVDFVDGAQKLLVPDSESYYSPEQPTDTKLLDFPVENHMVTTPVKDEYTGEPSNTVNSVDADYLLDEPFFDATSYFPFGFEEFLETNDLSNPIEVDGYDALCEHFTFFDPEAFDASMMTGSESIETKQALFQKPVSDGAQQESIGSQQQLSQGHGNDIACSANQKPGNSGSGTQ…
AcNAC027	AcNAC027	Achn057581	ATGGATGTGGGATGTATTCCTCCAGGGTTTAGATTTCACCCAACAGAGGAAGAACTTGTGGGTTACTACCTTAACAAAAAGGTTAACTCCCACAAAATTGACTTAGATGTCATTGTCGATATTGATCTCTACAGAATGGAACCATGGGACATCCAAGACAAGTGCAGAATGGGGTATGAAGAGCAAAATGAGTGGTATTTTTTCAGTCACAAGGACAAAAAATACCCGACTGGAACACGAACTAATAGGGCCACAACTGCCGGATTCTGGAAGGCGACGGGGAGAGACAAGGCCGTACTTTCAAAGAACAGACTGATAGGGATGAGGAAGACCCTTGTGTTCTACAAGGGACGTGCTCCCAACGGAAGGAAAACTGATTGGATCATGCACGAATATCGG…	MDVGCIPPGFRFHPTEEELVGYYLNKKVNSHKIDLDVIVDIDLYRMEPWDIQDKCRMGYEEQNEWYFFSHKDKKYPTGTRTNRATTAGFWKATGRDKAVLSKNRLIGMRKTLVFYKGRAPNGRKTDWIMHEYRLQTIEHAPPQASTSITNF*
AcNAC028	AcNAC028	Achn059641	ATGGCTGTACCAGTTCTGTCTCGCATTCAAGATGCTCATCAGATGGCTTTACCGGTTCCGTCGGTTCCGTCTCTCGTTCAAGCATCTCATCAGATGACTTTATCGGTACCAAAGGTTAATGGAAACAATCTTCCCGTTGATGAGGATTTGATTGAAGAACGTGAACTCTTTGGAAAAGAGGAACCGTGGGAGATTTTTGGTCGAGAGACGGAAAAGACACGCTATTTTTTTGTGAAAATGAAGAAGAAAGGCAAGAGTGCTGATGGTTCAAACTTTGTTCGAACGGTTGGCAAAGGTACTTGGAAAGGACAAGATGGACAGATCCATATTAAGGACCAGCAAGGAAGGACAATTGGATTTAAGAAGAATTTGGTTTATAAGGGTAAAGGGTCGAACAAC…	MAVPVLSRIQDAHQMALPVPSVPSLVQASHQMTLSVPKVNGNNLPVDEDLIEERELFGKEEPWEIFGRETEKTRYFFVKMKKKGKSADGSNFVRTVGKGTWKGQDGQIHIKDQQGRTIGFKKNLVYKGKGSNNNGRWLMKEYHLHGVSLQPLPKLNDYVLCRIKKKDDGKKQNVSKRTEEAIGGNQDGEVFGSVSCAENSIIGRKRPRPNLSVADAAMPNLSAADAADAPIMVELIAQEEPRIDKEGDQRMDRLGFGTEEAIGGNQDGVVFGSMSCAENPIIGRKRPRPNLSVADVAMPNLSVADAPIMVESIAQEEPRIDKEGDQRMDRLGDENCVPALSEGISKSFTQDDYAEIFGGLCPIIEKFSDEDFGGRLWTESEAEQMGDISQFLQDFEINS…
AcNAC029	AcNAC029	Achn069281	ATGGCTGCAGGTGGAAATGGGCAGCTTTGTGTTCCCCCTGGGTTTCGGTTTCATCCCACCGACGAGGAGCTACTCTATTATTATCTGAGGAAGAAGGTCTCTTACGAAGCCATCGACCTCGATGTTATTAGGGAAGTGGATCTCAACAAACTTGAGCCATGGGATCTCAAAGATACACAGTCTCAAGTTTTGGAAGTTGATGATGCAGATAAATGCAGAATCGGATCAGGTCCAGAGAACGAGTGGTATTTTTTCAGCCACAAGGACAAGAAATATCCAACGGGTACTCGAACAAATCGGGCCACCACAGCTGGATTTTGGAAGGCAACAGGCAGGGACAAGGCCATTCACCTCAGCAGTAATAGTACTAGTGGCAACTCCAAGAGGATTGGGATGAGG…	MAAGGNGQLCVPPGFRFHPTDEELLYYYLRKKVSYEAIDLDVIREVDLNKLEPWDLKDTQSQVLEVDDADKCRIGSGPENEWYFFSHKDKKYPTGTRTNRATTAGFWKATGRDKAIHLSSNSTSGNSKRIGMRKTLVFYTGRAPHGQKTDWIMHEYRLDDDDDNAQLQVQEDGWVICRVFKKKTHNMGGGGGGFDIEFSQQQHYFTDHDHHMKASGSSSTPTILDEPPPKQKNQQALLQVYEECNFDGGSNMHLPQLLSHESFLSPISFNTMEMECSQNLLRLTSGAGAGCGAGHPQQQDWTLLDRLLANSHQNVHLLHTSALTQALDPVGSAQRFGLPFQYLGCETDILKFSK*
AcNAC030	AcNAC030	Achn069791	ATGGCCATTCATCATTTATTCTTGACCATTCAAAAAGTATGCCATAAACGTGAATGGTTAACCATCATCCGATGGGATTACTTTTGGGGATATAAGATCTTCAAGGATTGGGTAGGTCTACCAGCAGGCGTGAAGTTTGATCCAACAGACCAAGAATTGATAGAGCATCTTGAAGCAAAGGTAGAGGCTAAAGACTCCAAATCTCACCCTTTGATTGATGAGTTCATCCCAACCATTGAAGGAGAAGATGGGATTTGCTACACTCATCCTGAAAAACTCCCAGGAGTCACAAGAGATGGCTTGAGCAAGCATTTCTTCCACAGGCCTTCCAAGGCCTACACAACTGGTACAAGAAAGAGAAGGAAAATACAAACCGAATGCGACTTGCAAGGGGGCGAA…	MAIHHLFLTIQKVCHKREWLTIIRWDYFWGYKIFKDWVGLPAGVKFDPTDQELIEHLEAKVEAKDSKSHPLIDEFIPTIEGEDGICYTHPEKLPGVTRDGLSKHFFHRPSKAYTTGTRKRRKIQTECDLQGGETRWHKTGKTRPVMMNGKQKGCKKILVLYTNFGKNRKPEKTSWVMHQYHLGKHEEEREGELVVSKIFYQTQPRQCNWAERGGAVATTGEGSGEASSRRESGGSGSCSSKEIVISTQRDEMSVIGYSAMDMQQLKAHDHFSFTPFRKSFDEVGVGEASSLREAHAQVACEARDIHEQHMTHHVTTPHEHHQHPHHHQIGGATTAFHVSRPSHTISTIIAPPPPSLHHTSIILDEASFHVPRILLPNDSFQTKHDNIDEYVLVFVSKKH…
AcNAC031	AcNAC031	Achn070691	ATGGATATTAATGGTAATGACGCCGACACCAGTGACAACGATGGTGTTGGCGCTACCACCATTGTCGTGATCATCTTTGTTTCCATGGCGAAAACAATTCCTGCTGGTTTCAAATTTCGTCCCACCGATCAACAATTGATTCATGACTACCTAGTCAACAAGATTGTGGGGAAGGAGTTGCCATTCGAAGGGATCATTCTCGAGCGTGACGTTTACGACGAAAAAGTACTGTCCGAGATATTCCGATCATGGAACGAGAGTGGAGACACCCGATCCTACTTCTTCACCCGATTGAAGAAGAAGGCTGCGAACTATTGCAGAACCATTGGAAACGGCGCGTGGAGGTCTCAGTACTCGAGGGTTATCAATGACGGTGAGAGTAACACGATCGGAATAAAG…	MDINGNDADTSDNDGVGATTIVVIIFVSMAKTIPAGFKFRPTDQQLIHDYLVNKIVGKELPFEGIILERDVYDEKVLSEIFRSWNESGDTRSYFFTRLKKKAANYCRTIGNGAWRSQYSRVINDGESNTIGIKRSFEYMNIGSVQHKKWIMMEFSLAGI*
AcNAC032	AcNAC032	Achn073421	ATGGAGGAGGATTTGAGACCAGGTTTTAGGTTTTATCCCACTGAGGAGGAACTGGTTTCATTCTATTTGCCAAAGAAGCTAGAAGGAACAAGACAAGACCTTGACTTGGTCACACCTGTTCTTGACATATACAAGTTCAATCCATGGGATCTCCCACAATATGCAGGAAAGTTATGTCGCAAAGACCCAGAGCAGTGGTTTTTCTTCATTCCTAGACAAGAGAAAGAAGCCCGCGGAGGGAGACCCAACAGACTCACAACTTCTGGGTATTGGAAAGCTACCGGCTCCCCTGGTTACGTCTATTCTTCTGATAGCCGAATCATCGGTGTGAAGAGAACCATGGTTTTCTACAAGGGGAGGGCTCCAACCGGAAGAAAAACCGTGTGGAAGATGAATGAG…	MEEDLRPGFRFYPTEEELVSFYLPKKLEGTRQDLDLVTPVLDIYKFNPWDLPQYAGKLCRKDPEQWFFFIPRQEKEARGGRPNRLTTSGYWKATGSPGYVYSSDSRIIGVKRTMVFYKGRAPTGRKTVWKMNEYRATEGEASSSLSANPKLREEFSLCRVYIKSKCLRAFDRRPSASTTIGTGDEMVNRHVQYQRSGQEMKRLADHNQTTATSLDQSSARDHEHPNSQTTEINDNWDMAVDDNYDTVWEWDIMKYLL*
AcNAC033	AcNAC033	Achn074521	ATGAGCAGCCAAGATCATGAGAGCAACAAACATGATAATCGTGATCATGATGACGATGATGACAAGCACGAGCATGACGTGGTGATGCCGGGCTTTCGATTCCACCCTACAGAAGAAGAACTCATAGAGTTCTACCTTCGCCGTAAGGTTGAGGGCAAGCGCTTCACCGTTGAGCTCATCACTTTCCTCGATCTCTATCGCTTTGACCCTTGGGAACTTCCCGCCATGGCAGCGATTGGGGAGAAGGAATGGTACTTCTACGTGCCTAGAGACAGGAAGTATAGAAATGGCGATCGACCCAATCGTGTGACTACATCTGGATACTGGAAGGCTACCGGAGCGGATAGAATGGTTCGGAGTGAGAATTTCAGGTCGATTGGGTTGAAGAAGACTCTCGTT…	MSSQDHESNKHDNRDHDDDDDKHEHDVVMPGFRFHPTEEELIEFYLRRKVEGKRFTVELITFLDLYRFDPWELPAMAAIGEKEWYFYVPRDRKYRNGDRPNRVTTSGYWKATGADRMVRSENFRSIGLKKTLVFYSGKAPKGIRTSWIMNEYRLPQQETERLQKAETSLCRVYKRPGVEDHPSLPRSLPTRASSSRATQINRSQAQAIGGHSTQSQVDEVEKMSEASASSSTDVGTSLGLSKPNLYNIGSNLHRISNKSPRISDIQDPTEYEQILSSFSASRLASTSALAPPPQCCPSLVPNSSSPNTTTAFTGSTTTLVPSQNYIPVDDLHRLINLQQASFNHHHHQQQQYFQNHLYQYSSQLSILQPQSVSLPINMVWDWNSINEGNKEFTTSFK*
AcNAC034	AcNAC034	Achn077531	ATGGGGGAAAAGGAGTGGTACTTTTTCTGTGTGAGGGACAAAAATTACCCAACTGGTTTGAGAACAAACAGGGCTACTGCAGCCGGCTACTGGAAAGCCACGGGAAAAGATAAAGAAATTTTCCATGGAAAATCGCTCGTTGGAATGAAGAAAACCCTAGTTTTCTACAAGGGGAGAGCTCCAAAAGGTGAGAAAACAAATTGGGTCATGCATGAGTACAGATTAGAGGGAAAATTCTTTCTCCAAATCCTCCCCAAAACAGCCAAGAATGAGTGTGTGATTTGCAGGGTTTTCCAAAAGACTTCCGGGGGAAAGAAAATTCATATTTCAGGGTTAGTGAGATTGAATTCTGTGGGGAACGAATTGGGCCCCATTCTTCCGCCCTTGACGAATTCTTCA…	MGEKEWYFFCVRDKNYPTGLRTNRATAAGYWKATGKDKEIFHGKSLVGMKKTLVFYKGRAPKGEKTNWVMHEYRLEGKFFLQILPKTAKNECVICRVFQKTSGGKKIHISGLVRLNSVGNELGPILPPLTNSSPFRPNPLTSESVHVSCFSNSIDIPKTQQEMIEYMNNPLFGGGASSIPTDIFPRISIPNPFYPAQGAQIQGSLPYPGPFLMQDQAILRGLLENYGPNTKQIPKTEKERVSASQETGLSNDMNTEISSVMSNLEMRRRRFEDQIQGAPSTSAGPMDLGYIWNY*
AcNAC035	AcNAC035	Achn080521	ATGGACAAGGGAAAGTCTATTATAACCGAATTGGAGGGCGACGATGAGAGAATTCCACCAGGATATCGGTTTGTTCCTACGGACACAGAGCTGGTTGTGCATTACTTGTATAACAAAGTCTACCACAAACCCTTACCCGGAAACATGATCATAGCTATCAATATCTACGATTTCCATCCCCAACAACTAGCTCGTACGGAAAGGAAACACCCGAATGGCGTTCGACCGAATCGAGCAATCGCAACCAGGGACGGATACTGGAAGGCGACGACATCCGATAAACCTGTTATGTATGAAAATAATATTGTAGGGTACAAGATGTCACTCGACTTCTACGAAGGAGAGCCTCGAGATGGCAGAAAAACTGAGTGGAAGATGCATGAATACAAGATCCTTCCT…	MDKGKSIITELEGDDERIPPGYRFVPTDTELVVHYLYNKVYHKPLPGNMIIAINIYDFHPQQLARTERKHPNGVRPNRAIATRDGYWKATTSDKPVMYENNIVGYKMSLDFYEGEPRDGRKTEWKMHEYKILPTRKSNATDSMKLDDLVLSKIYSTSKKAKDVQQNQRTELAAENANQDSRPLGVSNGMNMDGHHMPLVGLSMSLPELSRVQIQNPSLLSGGDNDQLYNLTYLNELINGSSHDNFSSSLGAHMLHTDSYHMPLVGPSMSFSEFSGVQVSNPSLPSGGNDQLNNLMYLEGAINGSSHDNCPSSLGAHMMNIDGHHMPLVGPSMSFSKFSRVQVSNPSLPSGGNDQLNNLMYLEGAINGSSHGNCPISLGAHMMNIEERSSPNLLPHNSER…
AcNAC036	AcNAC036	Achn080531	ATGGACAAGGGAAAGTCCATTATAAACGAAGTGGAGGGCGACGATGAGAGGGAGAGAGATATTCCACCAGGATATCGGTTTGTTCCTACGGACACAGAGCTGGTTGTGCATTACTTGTATAACAAAGTCTCCCATAAACCCTTACCCGGAAACATGATCATAGCTATCAATATCTACGACTTCCATCCCCAACAACTAGCTCTTAAGTATCCCTCGCTTGGAAAAATACATTGGTACTTTTTCACCCCAAGGGAAAGGAAACACCCGAATGGCGTTCGACCGAATCGAGCAATTGCAACCAGGGACGGATACTGGAAGGCGACGACATCCGATAAACCTGTTATGTATGAAAATAATATTGTAGGGTACAAGATGACACTCGACTTCTACGAAGGAGGG…	MDKGKSIINEVEGDDERERDIPPGYRFVPTDTELVVHYLYNKVSHKPLPGNMIIAINIYDFHPQQLALKYPSLGKIHWYFFTPRERKHPNGVRPNRAIATRDGYWKATTSDKPVMYENNIVGYKMTLDFYEGGPRDGKKTEWKMHEYKILPTRKSNAADSMKLDDLVLCKIYPTSKKAKDVQENKRTELAAENANQDSRPLGVSNGMNMGLSMRFPELSGVQIQNPSLLSGGDNDRLYDLAYLNGLINGSSHNFPSSLGSHMMHTVSVFELTNETLCKSQKQSSPNLLPHNSEWHRFMLEPADDHMSPLVDLSTSSFRVV*
AcNAC037	AcNAC037	Achn080541	ATGACCAACATACTTCCTTATTGTGTAACCAAATATTCAGGGATGTATCCCTTACTTGGAGAACTACACTGGTACTTTTTCACCCCAAGGGAAAGGAAGTATCGGAATGGCATTCGACCGAATCGAGTAACCAGCGACGGATACTGGAAGGCGATGACATCCGATAAACCTATTATGTATGAAAATAATATTGTAGGGTATAAGATGTCACTCAACTTCTACGAAGGAGGGCCTCGATATGGCAAAAAAACTGAGTGGAAGATGCATGAATACAAGATCCTTCCTACAAGAAAGAGCAATGCTGCTGATTCCATGAAGTTGGACGACTTGGTTTTATGCAAGATATACTCAACAAGCAAAAAAGCTAAGGATGTTCAAGAGAATAAAAGAACAGAATTA…	MTNILPYCVTKYSGMYPLLGELHWYFFTPRERKYRNGIRPNRVTSDGYWKAMTSDKPIMYENNIVGYKMSLNFYEGGPRYGKKTEWKMHEYKILPTRKSNAADSMKLDDLVLCKIYSTSKKAKDVQENKRTELAAENANQDSLPLGVSNGMNMGSGMSFPELSGVQVQNLSLLSSGDNDQLYDLTYLNGLINGSCHENFSSSLGAHMMHIDDHHMPLVGPSMSFSELSGVKFSNPSLPSGDNDQLDNLMYLEGAINGISHDNCPSSLGAHMMNIVSIYKFANEILCKSEERSSPNLLPHNSKRHLFMLESVDDHTSPLADPSMSFPELSEVQIQNPSLLSCCDNDQLMIDLIYLEGIINDSSHDNCPSSVVPI*
AcNAC038	AcNAC038	Achn080851	ATGGAAGAGATGTACGAGGAAGGTGGTGTTAATGGTGACACGAGTGACCCAACGACCCAGGGTCACAGTCGCCGGTCGGTCTCACCGATGCAGTTCACCGCTCACTCAACCATCAATGACCTAGGGTCGCCAATGGTGCTAGCCGAACGTTCAGAAAGAGAGATGGCCGTGGACGCCACTCGTCGCTCTTGTTCCCTTGACGCTCGCCACTCCCCAATTGCTTTTGCTTGTGTGATTGTGGAATGGAGAAGATCATGTACTATGAGTAAGGCTGATTTCTCTCATCTCTTGCTTCCAAGAATGGAAGAGATGTACGAGGAAGGTGGTGTTAATGGTGATGAGTACGAATTAAACGAACGAGAGAGAGAGTGGTATTTCTTTACCCTAAGAGATAGAAAG…	MEEMYEEGGVNGDTSDPTTQGHSRRSVSPMQFTAHSTINDLGSPMVLAERSEREMAVDATRRSCSLDARHSPIAFACVIVEWRRSCTMSKADFSHLLLPRMEEMYEEGGVNGDEYELNEREREWYFFTLRDRKYPNGSRSSRKTVDGFWKAKGANNPIQSNNRTIGYKKTLIFCEGNIRDGKTKTNWLMHEYTLELNNSSATIGLGVVQSKNNKLDPIKGRSNNKEEDDDEQSNNNQGQQQGNFYFTKWFTMEEMYEEGGVNGGASSIEYYMDSLPPGYRFQPTDEELVYYLIDKVLGRPLPIVPIRNINLYNYNPQQLSQEYELNERERERYFFTLRDRKYPNGSRSSRKTVDGFWKANGASNPIKSNNRTIGYKKTLVFCEGNARDGKTKTNWLMHE…
AcNAC039	AcNAC039	Achn089521	ATGTTTCAAAACACGCTAACAAGGGGTGCAATTGAAAATGCAGGTTTTTGTCGTGCTCGAGGGAATATGAATACCTTTTCGCATGTTCCTCCGGGTTTTAGATTCCATCCGACAGACGAAGAACTTGTTGATTACTACCTTAAGAAAAAAATTGCTTCTAGAAGAATCGATCTTGATGTCATTAAAGACGTAGATCTTTACAAAATCGAGCCGTGGGATCTTCAAGAACTATGCAAGATTGGAACTGAGGAGCAGAGTGATTGGTATTTCTTTAGCCACAAAGACAAGAAATACCCAACCGGAACCCGAACAAATAGAGCTACAAAGGCAGGATTTTGGAAGGCCACAGGAAGAGATAAGGCTATTTATTCAAAGTATAGTTTGGTTGGAATGAGAAAG…	MFQNTLTRGAIENAGFCRARGNMNTFSHVPPGFRFHPTDEELVDYYLKKKIASRRIDLDVIKDVDLYKIEPWDLQELCKIGTEEQSDWYFFSHKDKKYPTGTRTNRATKAGFWKATGRDKAIYSKYSLVGMRKTLVYYRGRAPNGQKSDWIMHEYRLDTSENGTPLASN*
AcNAC040	AcNAC040	Achn093311	ATGAAAACATTCCATCCAACAGATGAAGAACTTGTCGATTACTACCTCAGAAAAAAAGTTGCTTCAAGAAGAATTGATCTTGATGTCATCAAAGATGTTGATCTCTACAAAATTGAGCCATGGGATCTTCAAGAACTATGCAAGATTGGTACTGAGGAACAAAACGAGTGGTACTTCTTTAGCCACAAAGACAAGAAGTACCCAACTGGTACAAGAACCAATCGAGCCACAAAAGCTGGTTTTTGGAAAGCTACAGGAAGAGACAAGTCTATTTACTCTAAGCATAGCTTGATTGGCATGAGAAAGACATTGGTGTTTTACAAAGGTCGAGCACCAAATGGACACAAGTCAGACTGCATCATGCATGAATATAGGCTTGAAACAAATGAAAATAGGACT…	MKTFHPTDEELVDYYLRKKVASRRIDLDVIKDVDLYKIEPWDLQELCKIGTEEQNEWYFFSHKDKKYPTGTRTNRATKAGFWKATGRDKSIYSKHSLIGMRKTLVFYKGRAPNGHKSDCIMHEYRLETNENRTYQEEGWVVCKVFKKRMPTTCKMGEHKSPCWYNHDRVSFMPDFDSPCQFSQTYNSSYHQNHSFKQEVKLHYNIMPNDPFGLKLPWLESPKVAQNGNALQTSTITQDQKHKDQNIKLVYSNNEEVVDQLTDWRVLDKFVASQLSHEDSSKRQEIGSDYTSTTNPMYPIDMWK*
AcNAC041	AcNAC041	Achn095321	ATGTTGGATGTGGAAGATGTTCTGAGTGAACTAAACGAAGACATAAACGAGCAAGGTTGGCCACCAGGATTCAGGTTCCACCCCACGGACGAAGAGCTTATAACCTTCTATCTCGCTGCCAAGGTATTCAATGGAACCTTCTGTGGTGTCGACATTGCCGAGGTCGACCTCAATCGATGTGAGCCTTGGGACCTTCCAGTAAGAGTACGAACCACACTAAATCAGCACCCATTCGAATTCATCATAGAGAAGACAAACAATTCGTGTTTGTGTTGTGCAGATGTGGCGAAGATGGGGGACAGAGAATGGTACTTCTTCAGCATGAGAGACAGGAAGTATCCGACGGGCCTGAGAACGAATAGAGCCACCGGAGCTGGGTACTGGAAGGCGACGGGGAAA…	MLDVEDVLSELNEDINEQGWPPGFRFHPTDEELITFYLAAKVFNGTFCGVDIAEVDLNRCEPWDLPVRVRTTLNQHPFEFIIEKTNNSCLCCADVAKMGDREWYFFSMRDRKYPTGLRTNRATGAGYWKATGKDREVYSSGPSGGLLGMKKTLVFYKGRAPRGEKTKWVMHEYRLDGHFSYRHMSKEEWVICRIFHKKGEKKNPFYQGQSHLLEAAASPPTMGSLPPLLEAQSHNPMKALQNHPFPIHHHQDGDLKTLTNQVFPQSSFSPTPSPNNGINTNTNYHHPSPSMLFKSLASHQVCTLKEQPITVPKQCKTEANFYPFQLPDANLRWLHRIHCDPHANPTLFLGMDFGGLMGFSSATADATTTAAAPVSEMSTSIVFNNACVNPLIRSSVTGE…
AcNAC042	AcNAC042	Achn104221	ATGCTTCCTTTTGTTGCGGTGGTTGCACAAAACACAAATGAGTCGTATTGGACCGGAGGGGTTTCATTTTCTAAGGATATTATTATGCCTGAAAATATGAGTATATCAGTAAATGGGCAATCTCAAGTTCCTCCAGGATTTCGGTTTCATCCAACAGAAGAGGAGCTCTTGCAATACTACTTGAGGAAGAAGGTTTCCTACGAAAAGATTGACTTGGATGTTATTCGTGACGTCGATCTCAATAAGCTCGAGCCGTGGGATATACAAGACAAGTGTAAAATAGGATCGACACCACAAAATGATTGGTATTTCTTCAGCCACAAAGACAAGAAGTACCCTACTGGTACGCGAACAAATCGTGCAACGAGTGCTGGATTTTGGAAGGCCACCGGCCGTGAT…	MLPFVAVVAQNTNESYWTGGVSFSKDIIMPENMSISVNGQSQVPPGFRFHPTEEELLQYYLRKKVSYEKIDLDVIRDVDLNKLEPWDIQDKCKIGSTPQNDWYFFSHKDKKYPTGTRTNRATSAGFWKATGRDKVIYCNSKRIGMRKTLVFYKGRAPHGQKSDWIMHEYRLDDNVPATDPIHTTNVYDATGEATQEEGWVVCRIFKKKNHHKNLDSPIQMNSAAIHNYVESRSQIPTSSSSEEAGTLEEILGRTCKKEGTDQASSSTSPGFLLPIDRYTKLPCLESPTYYSMHMMSSQPSYHGQQIRVDDVDHRYPNNSVANINYPLETSLGDWTSLDRLVASQLNGQTETSKQLAFFNESNTAFCFTTTPYDDHDHDHEDHNSLQLQQQLGSSSSNRP…
AcNAC043	AcNAC043	Achn106991	ATGAAAAATAATAGCTGGCTTGCCGGAGCGGTTATGGGGCATGATCAGAAGCTTGAGCTCTGCCAGCTACGGTGTCCAGCTGGCGTGTCAGAGCGGTTATCGGGCGTGATCAGAAATCATGCCAGCTACGGTTTGAATCTTCGCGATCGCGTTAACGGCTTACAGCTCCCCCAATTAACTGAGAGCAAGCATAAGAGTTCTCATGCTATTAAAGGCGCACCACTTGAATCATTGTATGCGTCGTTCTGTTTACACTCACTTTGGTTTGGCAACTGCAATATACATGAATGTTTAGATAGTGTGCTGCTGGTAGATTCATCCATTCAAGTCTTGTACTTCATACAAGCTTGGAGAAATGATGGAAGAGATGGGGCTATTAAGGATGACCCGTTTCTGAAG…	MKNNSWLAGAVMGHDQKLELCQLRCPAGVSERLSGVIRNHASYGLNLRDRVNGLQLPQLTESKHKSSHAIKGAPLESLYASFCLHSLWFGNCNIHECLDSVLLVDSSIQVLYFIQAWRNDGRDGAIKDDPFLKAPLQQILIKRNINEEGLGGVVQCFFLEVDDDGCLQMLTLQVSHDQMEQVAKNIQELNGCFKGLEFLRDEGKEKELKRLQSSVNYKKEKCEGGEEERLKELIFETNSEAQDVVTSADLRPSDCIRSGSVGVVDLMFLKSYQNMQVPFTQVCHEWPGLPRGVKFDPSDQEIMWHLLAKVGVRNMKPHPFIDEFILTVDEDDGICYTHPQNLPGVKQDGSVSHFFHRAIKAYNTGTRKRRKIYSDDFCDVRWHKTGRTKPVILDGVQTG…
AcNAC044	AcNAC044	Achn107641	ATGAACAGGATCGATCCTGTCCCTGCAGATGGCTATTTACGTGGGTTTATGTGTATGGACGCGTATGCGTCACATGGCAGGCAAAGTGAACAATATTTGACTAGGCGGGATCGGACGAAGGAGCTGCCGTCAATGGAGAGAGAACCCATTTCCAGTTTTCAGCTCCCTCCAGGTTTCAGGTTCCACCCATCTGATGAAGAGCTCATCAATTGCTACTTACAAAACAAAGTGAATTCACGTTCACTGCCAGCATCTATAATCGGTGAAATAGAGCTGTATAACTACAATCCATGGGAGCTTCCCAGGAAGGCTTTGTTTGGAGAGGATGAATGGTACTTCTTTACCCCAAGAGATCGGAAGTACCCAAATGGAGAGCGGCCTAACAGAACAGCAGCTTCG…	MNRIDPVPADGYLRGFMCMDAYASHGRQSEQYLTRRDRTKELPSMEREPISSFQLPPGFRFHPSDEELINCYLQNKVNSRSLPASIIGEIELYNYNPWELPRKALFGEDEWYFFTPRDRKYPNGERPNRTAASGYWKATGTDKPILTSGFVKIGVKKALVFYTGRLPKGGKTDWTMNEYRLPATSQPSKLKGSMRLDDWVLCRVRQKGNMSKNTWEVRDSPCKNTIGYFPKMEELPSTQAYPNTNTMTDFGYEGSQILASLLAGQLIPPIYNISSEIFQDKGSSLYDDVSDKLNSPQADSFFDIIFNASKGKSNDGTRYDNLFPSTQKVSNNKENDDLPQGNKPNTDNKNFYIQGQPERDIFNPIPSHAMVSLQGLNESSLTGRCPQ*
AcNAC045	AcNAC045	Achn111051	ATGGATTCATCGGAAGGCTTGCCACATCCGAATCTCCCACCGGGCTTCCGGTTTCACCCCACCGACGAAGAGCTTGTCGTTCACTACCTCAAGAAAAAGGCTGCCTCGGTCCCCTTGCCCGTGACCATCATCGCGGATATTGATCTCTACAAATTTGATCCATGGGAGCTACCAAGTAAGGCTACGTTTGGCGAGCAAGAGTGGTATTTTTTCAGTCCTAGGGACCGGAAGTATCCGAACGGGGCTAGACCTAACCGGGCAGCAACTTCTGGGTACTGGAAAGCTACTGGGACCGATAAGCCGATTTTAACCTCTAATGAAAGACAAAAGGTTGGAGTGAAAAAAGCTCTTGTTTTCTATGGAGGAAAGCCCCCAAAAGGGATCAAAACCAACTGGATC…	MDSSEGLPHPNLPPGFRFHPTDEELVVHYLKKKAASVPLPVTIIADIDLYKFDPWELPSKATFGEQEWYFFSPRDRKYPNGARPNRAATSGYWKATGTDKPILTSNERQKVGVKKALVFYGGKPPKGIKTNWIMHEYRLVDSNSRTKHPPIDPGNKKGSLRLDDWVLCRIYKKNNSNRPIEREKEDFMDDHHQMLLSTTIIDGNSNQRLAASKACTFGALLEHEENFFEGMLQNSSISNLAPPSKKTDLPMVSLLSHDPVMKRNFPIQYWNELGSIGSKGFQGDQTVGNGSTLVSLLNQVPPQMSSFHPTTPYQLPNMNWNL*
AcNAC046	AcNAC046	Achn118631	ATGGCTAGGAGTTGGCTTATTGACTGCAAAGGAATTGCGACAAAAGTGAAAAGTGCCAGTCTACCTCCTGCAAATCAAATCAAAGACTGTGGAGCAAACCGTGAATGCCCACAATGCCGTTACCGCATTGACAATACTGACGTGTCTCAAGAATGGCCTGGATTGCCCGCTGGTGTAAAATTTGATCCATCTGATGAAGAGCTCTTGGAACATTTGGCTGCAAAATGCAGACTGGGAAATTCAAAACCGCACATGTTTATTGATGAGTTCATCCCAACAATTGACAAAGATGATGGAATATGCTATACACATCCAGAAAATCTTCCTGGTGCAAAAAAAGAAGGAAGTAGTATCCACTTCTTTCATAGAACTACTAATGCATATGCTACCGGTCAACGG…	MARSWLIDCKGIATKVKSASLPPANQIKDCGANRECPQCRYRIDNTDVSQEWPGLPAGVKFDPSDEELLEHLAAKCRLGNSKPHMFIDEFIPTIDKDDGICYTHPENLPGAKKEGSSIHFFHRTTNAYATGQRKRRKIHNEHSLTKEDVRWHKTGKTKTVVENGVQKGYKKFMVLYSIPKKGSKPDKSNWVMHQYHLGIDEDEQEGQYVVSKILYQQQKQSDNNAICQVVEDSDMGLIQTSPRTPRTNTPNPPRPGRSILCDDAIDDYAPQPSAQDLKLFIFSNTEQEAEVVRETLHPSSDPHFCDDVETQTCLAGESQAVDGNGVDDLLLCNEIFDSYVTLDDSGLNGVAFDGFARFTNDIPGVDNSVICGIVDLENLELDTPPDFQLAVTFFSLASS…
AcNAC047	AcNAC047	Achn123251	ATGGCAGCAGAGTTGCAATTGCCCGCCGGATTCAGATTCCATCCGACGGATGAGGAGCTAGTGATGCATTATTTGTGCCGTAGGTGTGCGTCGCAGCGGATTGATGTTCCCATCATTGCTGAGATTGATTTGTACAAGTATGACCCTTGGGACCTTCCAGGATTGGCCTTGTACGGCGAGAAAGAATGGTACTTCTTCTCACCTAGGGACCGGAAATACCCGAACGGGTCAAGGCCAAACCGGGCCGCTGGTAGTGGGTACTGGAAGGCCACAGGAGCCGATAAGCCCATCAAGCCCACTGGGCATCCGAAGCCCGTGGGAATTAAGAAGGCCCTGGTGTTTTACGCCGGAAAAGCTCCGAGGGGAGAGAAGACCAACTGGATCATGCACGAGTATAGG…	MAAELQLPAGFRFHPTDEELVMHYLCRRCASQRIDVPIIAEIDLYKYDPWDLPGLALYGEKEWYFFSPRDRKYPNGSRPNRAAGSGYWKATGADKPIKPTGHPKPVGIKKALVFYAGKAPRGEKTNWIMHEYRLADVDRSARKKSHSLRLDDWVLCRIYNKKGIIEKRNVGVAKLPESFEQKPEILTTNGLALPPVISPASDVYNDFVYFDKSDSVPRPHTDSRSSEHVLSPEITCEREVQSEPADWGRNALDFPFNYMDATMDNAFASQFQSNQMSPLQDMFMYLQKPF*
AcNAC048	AcNAC048	Achn124361	ATGACCTGCTTTTGGAAGTTCGCGGACTCAGATACTTGGAATTCAGGCGAGCAGCTTCAGAATTGTGACCGGGATTCGGTTGAGTTAGTAACCAGTTCGGTCTTTGATCATCCACTCCCACTTTCTTATGGTGCCATGGAATTACATTCCCGTTCCTCTCCAGGTTCTTGGATGTATCCCTTGCTTAGAGAAATACACCGGTACTTCTTCACTCCAAGGGAAACGATGTTTCCGAATGGCGTTGGACCGAAGCGAGCGAACAGTGACGAATACTGGAAGCAGACGGTACCCAATAAGCACATTATGTATGAAAATAAAATTGTAGGGTACAAGATGTCATTCGACTTCTACGAAGGAGGGCATCGAAATGGAAGAAGAACTGAGTGGAAGATGCATGAA…	MTCFWKFADSDTWNSGEQLQNCDRDSVELVTSSVFDHPLPLSYGAMELHSRSSPGSWMYPLLREIHRYFFTPRETMFPNGVGPKRANSDEYWKQTVPNKHIMYENKIVGYKMSFDFYEGGHRNGRRTEWKMHEYRIHKNSPPPPPENSNAADSMKTSYAQTEMMWKV*
AcNAC049	AcNAC049	Achn124381	ATGTTTACGAATGGCGTTAGACCGAAGCGAGAAAACAGTGACGAATACTGGAAGCAGACGATACCCAATAAACACATTATGTATGAAAATAAAATTGTAGGGTACAAGATGTCACTCGATTTCTACGAAGGAGGGCATCGAGATGGCAGAAGAACTGAGTGGAAGATGCATGAATACAGGATTCATAAAAACAGCCCTCCTCCTCCTCCCAAAAATAGCAATGTTGCCGATTCCATGAAGAAATCACCAATCTATATATATACACAAACACATATCTATATCTATATAGATATAGATATAATTGACACAGAAGAAGAAAATCTGGAGGAGGAGGAAGAAGAAAGGATCTCTTCTCTGATCCAAAAATGCCCAAAACATGCCAAACATACGAATCTTCCG…	MFTNGVRPKRENSDEYWKQTIPNKHIMYENKIVGYKMSLDFYEGGHRDGRRTEWKMHEYRIHKNSPPPPPKNSNVADSMKKSPIYIYTQTHIYIYIDIDIIDTEEENLEEEEEERISSLIQKCPKHAKHTNLPQIHARLLTLSLPTCISLTKIVSSSALTPHGNID*
AcNAC050	AcNAC050	Achn125861	ATGGAGAAAGTGATTCCTGCTGGCTTCAAATTTCGTCCCACCGATCAACAACTGATTCATGACTACCTATTCAACAAGATTGTCGGGAAGGAGTTGCCATTCGAAGGGATCATTCTCGAGCGTGACGTTTACGAAGAACAAGTACTGTCCGAGATATTCCGATCATGGAACGAGAGTGGGGACACCCGATCCTACTTCTTCACCCGATTGAAGAAGAAGGCTGCGAACTATTGCCGAACCGTTGGAAACGGCACGGAGTCGAAGGACTATGTGATTTGTATGCTCCAAAAGAGTCGAGGAGGGAAGCATGGAAAGGAAGACACGATGCAGTCCAATAGAAATGGAGATGAAGCTCTTACGAATATTCCACGCGGTTGCTTCAACAATAAGAGATTCAAA…	MEKVIPAGFKFRPTDQQLIHDYLFNKIVGKELPFEGIILERDVYEEQVLSEIFRSWNESGDTRSYFFTRLKKKAANYCRTVGNGTESKDYVICMLQKSRGGKHGKEDTMQSNRNGDEALTNIPRGCFNNKRFKPIALQNQNMENDASAMPPSGNSSYAVIKSASIVGEHVGFIHGEASVKPLEQIMRDLLAPDSSMENVANVVVADTLATLLPSGHYDVPDSILPFDSMPPLMQAKPAPIVDEKGGYSSGANEVRMQPSIADQSLHSSNAEFAVLDYLRFSTIYAEFATLASAPEVTAAENDVGNLVQPSIADQSLLSSNPEYVWMNSQMQNKPN*
AcNAC051	AcNAC051	Achn126291	ATGCAATTCGCCGATCACTCAACCATCAATGACCTAGGGTCGCCAATGGCGCTAGCCGAACGTTCAGAAAGAGAGATGGCCGTGGCCGCCACTCGTCGCTCTTGTTCCCTCGATGCTCGTCACTCCCCAATTACTTTTGCTTGTGTGATTGTGGAATGGAGAAGATCATGTATTATGAGTAAGGCTGATTTCTCTCATCTCTTACTTCCAAGAATGGAAGAGATGTATGAGGAAGGTGGTGTTAATGGTGGTGCGTCGAGTATAGAATACTACATGGATTCTCTACCGCCAGGGTATAGATTTCAGCCTACGGATGAGGAATTGGTGTACTACTTGACGGACAAGATTTTGGGCAGGCCTTTACCCATCGTCCCCATCAGAGAAATCAATCTCTACAAT…	MQFADHSTINDLGSPMALAERSEREMAVAATRRSCSLDARHSPITFACVIVEWRRSCIMSKADFSHLLLPRMEEMYEEGGVNGGASSIEYYMDSLPPGYRFQPTDEELVYYLTDKILGRPLPIVPIREINLYNYNHQQLSRITLSPMSFS*
AcNAC052	AcNAC052	Achn126301	ATGACATCCGAAAAACCTGTTATGTATGAAAATAATATTGTAGGGTACAAGATGTCACTCGACTTCTACGAAGGAGGGCCTCGAGATGGCAGAAAAACTGAGTGGAAGATGCATGAATACAAGATCCTTCCCACAAGAAAGAGCAATGCTACTGATTCCATGAAGTTGGACGACTTGGTTTTGTGCAAAATATACTCAACAAGCAAAAAAGCTAAGGATGTTCCAGAGAATCAAAGAACAGAATTAGCAGCTAAGAATGCTAATCAAGACTCGCGTCCATTGGGTATCTCTAATGGGATGAATATGGATGGCCATCATATGCCATTGGTATGGCCGAGCATGAGTTTTCAAGAGTTGTCTAGAGTTCAAATCCAAAATCCGTCTATGCTTTCCAGAGGT…	MTSEKPVMYENNIVGYKMSLDFYEGGPRDGRKTEWKMHEYKILPTRKSNATDSMKLDDLVLCKIYSTSKKAKDVPENQRTELAAKNANQDSRPLGISNGMNMDGHHMPLVWPSMSFQELSRVQIQNPSMLSRGDNNQLYDLTYLDGLINGSSHDNCPSSLGAHMMHTEERSTPNLLPHNSERHRIMLEPVDDHTSTLTNLSISYPEFSGDQISNLSLLSSC*
AcNAC053	AcNAC053	Achn133971	ATGGGGACTTATCTCCAATACTTTGACAACTGCGATGGGAATTTGCCTCCTGGGTTCCGATTCCACCCCACAGACGAAGAGCTCATCACTTATTACCTTCTCAAGAAGGTTTTGGACGGCCATTTTAGTTGCAGAGCCATTGCTGAAGTTGATCTCAACAAATGCGAGCCCTGGGAGCTTCCTGAGAAAGCGAAGATGGGGGAGAAAGAGTGGTACTTCTTCAGCCTTCGGGACCGGAAGTACCCGACGGGGCTTCGGACTAATCGGGCGACGGAAGCGGGGTACTGGAAGGCGACGGGGAAGGACAGGGAGATCTACAGCTCAAAGACATGCTGTCTGGTGGGGATGAAGAAAACGCTGGTGTTCTACCGAGGGAGAGCTCCCAAGGGAGAGAAGACC…	MGTYLQYFDNCDGNLPPGFRFHPTDEELITYYLLKKVLDGHFSCRAIAEVDLNKCEPWELPEKAKMGEKEWYFFSLRDRKYPTGLRTNRATEAGYWKATGKDREIYSSKTCCLVGMKKTLVFYRGRAPKGEKTHWVMHEYRLDGKFTYHYLSTNSKKSGSAVAVGGSFKKTHFNSGGINFYPEASSPSCSSLPPLLDSSPFATANSYDTKEHVPCFSTTNFYPHAPFDPIAAMVDPSPSARFPKNTGGSLQGFPNLKSLQENLQIPFFSAPVHGGGDMGGCSTFGGWQGPEDQKVDGGSGRMVVEPNELDCMWGY*
AcNAC054	AcNAC054	Achn134171	ATGGAGAGCACGGATTCATCGGTGGGTTCGCAGCAGCCGATCCTGCCACCGGGGTTCCGGTTTCACCCTACGGATGAGGAGCTGGTGGTTCACTACCTGAAGAAGAAGGTGGCCTGGGCCACGCTTCCGGTGGCGATCATAACTGAAATTGATCTCTACAAGTTTGATCCATGGGAACTCCCTGCTAAGGCCATGTTTGGGGAGCAAGAGTGGTACTTTTTCAGTCCGAGGGATCGGAAGTATCCGAACGGGGCGAGGCCAAACAGGACTGCGACTTCCGGGTACTGGAAGGCCACCGGAATTGACAAGCCGGTGCTCACCTCCAGTGGAACTCAGAAGGTTGGTGTGAAGAAAGCACTTGTCTTCTACCGAGGAAAGCCACCAAAAGGGGTCAAAACA…	MESTDSSVGSQQPILPPGFRFHPTDEELVVHYLKKKVAWATLPVAIITEIDLYKFDPWELPAKAMFGEQEWYFFSPRDRKYPNGARPNRTATSGYWKATGIDKPVLTSSGTQKVGVKKALVFYRGKPPKGVKTNWIMHEYRLIDNRAKSKPPGYDAGHSKGSLRLDDWVLCRIYKKNYPSRLIGHEKEDSMTDLPPTIFSIPQNQTPKLPPTKPISYTQIPLLDHDHHLFDEMLSHSSTDTAASLSHLKRTLPPLYWANESEASKRLHEGTSNETVARTRENDSSIASLLSQMPQTVMRPIGDGGFRQPYSHPSLNWYS*
AcNAC055	AcNAC055	Achn141961	ATGGGTTTAAGAGACGTTGGAGCATCCCTACCACCAGGGTTTAGATTCTATCCCAGTGATGAGGAGTTGGTGTGCGAATATTTGTACAAAAAGATTGCAAATGAACAACTTCTCAAGGGTACTCTTGTGGAAATTGATTTGCATACTTGTGAACCATGGCAGCTTCCAGAAGCGGCAAAGCTCAATTCTAGGGAGTGGTACTTCTTTAGCTTCAGGGACCGCAAGTACGCCACGGGTTATCGGACCAATCGGGCCACAATATCTGGATACTGGAAAGCCACCGGGAAGGATCGGACGGTGCACGATCTGAGGACTCAGGCGATCGTGGGTATGAGAAAGACGTTGGTTTTCTATAAAAACAGAGCGCCACACGGGATCAAAATTGGTTGGATCATGCAC…	MGLRDVGASLPPGFRFYPSDEELVCEYLYKKIANEQLLKGTLVEIDLHTCEPWQLPEAAKLNSREWYFFSFRDRKYATGYRTNRATISGYWKATGKDRTVHDLRTQAIVGMRKTLVFYKNRAPHGIKIGWIMHDFRLENPHTPPKEDWVLCRVFHKGKGESCDNHHHSPENEFETTTILATSSHADQPLTFGQNYQTIPCLSQSPPHQTQNPSSDPLLINLSSPNPNFLHLSHQEMNNIRSKCDDDYANALFFDTAFGESSLGDPYGFSQNLGDMRFDDDDDHSLFFS*
AcNAC056	AcNAC056	Achn146511	ATGGCTGCAGGTGGAAATGGGAAGCTTTGTGTTCCCCCAGGGTTTCGGTTTCATCCCACTGATGAGGAGCTACTCTATTATTATCTGAGGAAGAAGGTCTCTTGTGAAGCCATCGACCTTGATGTTATTAGGGAAGTGGATCTCAACAAACTCGAGCCATGGGATCTCAAAGATAAATGTAGAATCGGATCAGGTTCTGAGAACGAGTGGTATTTTTTCAGCCACAAGGACAAGAAATATCCAACGGGTACTCGAACAAATCGGGCCACCACCGCTGGTTTTTGGAAGGCAACAGGCAGGGACAAGGCCATTCACCTCAGCAGTGGTAACTCCAAGAGGATTGGGATGAGGAAAACACTAGTTTTCTACACAGGACGTGCTCCGCATGGCCAAAAGACA…	MAAGGNGKLCVPPGFRFHPTDEELLYYYLRKKVSCEAIDLDVIREVDLNKLEPWDLKDKCRIGSGSENEWYFFSHKDKKYPTGTRTNRATTAGFWKATGRDKAIHLSSGNSKRIGMRKTLVFYTGRAPHGQKTDWIMHEYRLDDDDDNAQLQVQEDGWVICRAFKKKSHNMGGGDSGDFHPEFGQQQHYFTDHRHMKASGSSSTPRILDEPLPKQKAFEECNFDGGSNMHLPQLLSHESFLSPISFNTMEIECSQNLLRLTSRSGTSCGAVQQQDWTLLDRLLANSRQNHPVASPSTQALDQAGSAQRFGFPFQYLGCETDILRFSK*
AcNAC057	AcNAC057	Achn157011	ATGTTTCAAAACACGCTAACAAGGGGTGCAATTGAAAATGCAGGTTTTTGTCGTGCTCGAGGGAATATGAATACCTTTTCGCATGTTCCTCCGGGTTTTAGATTCCATCCGACAGACGAAGAACTTGTTGATTACTACCTTAAGAAAAAAATTGCTTCTAGAAGAATCGATCTTGATGTCATTAAAGAAGTAGATCTTTACAAAATCGAGCCGTGGGATCTTCAAGAACTATGCAAGATTGGAACTGAGGAGCAGAGTGATTGGTATTTCTTTAGCCACAAAGACAAGAAATACCCAACCGGAACCCGAACAAATAGAGCTACAAAGGCAGGATTTTGGAAGGCCACAGGAAGAGATAAGGCTATTTATTCAAAGTATAGTTTGGTTGGAATGAGAAAG…	MFQNTLTRGAIENAGFCRARGNMNTFSHVPPGFRFHPTDEELVDYYLKKKIASRRIDLDVIKEVDLYKIEPWDLQELCKIGTEEQSDWYFFSHKDKKYPTGTRTNRATKAGFWKATGRDKAIYSKYSLVGMRKTLVYYRGRAPNGQKSDWIMHEYRLETSENGTPLASN*
AcNAC058	AcNAC058	Achn160261	ATGGCCTCTTCTTCCTCTACTGCTGCTTCCTCTGCTCCTGCTCCTGCCTCTGGTTCTGGTTCTGCTTCTGCTGTTGCTGCAGCTTCATCTAGTGTTAATCCTATTGAGCAGCTAAACGGCCAAACAATATATTTGCCAACTGGGTACAGGTTCGGCCCAAGCGACAAAACAATTGTGATTCACTATTTAAAGAAAGAGATTCGAAACCAGCCTCTCCCGGTAGATATAATTCCAAGAACCAACTTGTATTCATTCGGTGCACCGGAAAAAATTCCTCTCAGTACATCTAAATACGGCATGGAAAACCATTGGTACTTCTTTACAACTAAACCGAAGGAAAATCCAATAATTACAAGCGACGGTTGTTGGAAAGAAATTAGGGATGAAGAAATACTTGAA…	MASSSSTAASSAPAPASGSGSASAVAAASSSVNPIEQLNGQTIYLPTGYRFGPSDKTIVIHYLKKEIRNQPLPVDIIPRTNLYSFGAPEKIPLSTSKYGMENHWYFFTTKPKENPIITSDGCWKEIRDEEILEGDEVVGFMRTLRFHYEELLNDEANTNWYIDEYSANPNIFESDELDDDAKEKVKFMLI*
AcNAC059	AcNAC059	Achn161331	ATGAAGGTTACCGAGGATGCTTCGTGTTTCGGAGGCGGAGGGTGTTGGCCGCCGGGGTTTCGGTTCCACCCGACGGACGAGGAGCTCGTGCTGTACTATCTGAAGAGGAAGATCTGTGGCCGGCGCCTGAAGCCCGACATCGTCGGCGAGACTGATGTCTACAAATGGGACCCGGAGGAGTTGCCTGGGCTCTCCAAATTGAAAACTGGGGACAGGCTATGGTTCTTTTTTAGCCCAAGGGACAGGAAGTACCCGAATGGAGCAAGGTCAAATAGGGCAACAAGGCAGGGGTATTGGAAAGCAACTGGGAAGGACCGCTCTATAACATGTAATTCTCGTGCTGTTGGGGTGAAGAAAACTCTGGTTTTCTACAAAGGCCGTGCGCCTGCTGGTCAACGC…	MKVTEDASCFGGGGCWPPGFRFHPTDEELVLYYLKRKICGRRLKPDIVGETDVYKWDPEELPGLSKLKTGDRLWFFFSPRDRKYPNGARSNRATRQGYWKATGKDRSITCNSRAVGVKKTLVFYKGRAPAGQRTDWVMHEYTLDEEELKRCQTAQDYYALYKVYKKSGPGPKNGEQYGAQFREEDWADDDNTIVNDHANLETPVKQVNNIASVDNTGTNGQVQSGFNGLDEFMNQIAAESLLVQPLGVDFGYALHEFFGEEENQSSLVDQSFRETDLQERSMVLQPSWHQNDVQPSFDLTQSATSQLQLYEKPEVTSAPIISRQESHDSELEDYIEMDDLIGPGPTVQNVDNDLIGPTPTVDKPVEDLQFDGFSELDRFHDAAMFIRDMGPINPEILPH…
AcNAC060	AcNAC060	Achn163571	ATGGGGGAGAAGGAGTGGTACTTCTTCAGCCTTCGGGACCGGAAGTACCCGACTGGGCTTCGGACTAACCGGGCGACGGAGGCGGGGTACTGGAAGGCCACCGGCAAGGACAGGGAGATATACAGCTCAAAGACATGCTCTCTAGTGGGGATGAAGAAAACGCTGGTGTTCTACAGAGGGAGAGCTCCCAAGGGAGAGAAGACCAACTGGGTCATGCATGAGTACCGCTTGGATGGAAAATTTTCCTACCATTATCTCTCCGCCACCTCCAAGGATGAGTGGGTTATCTCCCGGTTGTTTCAGAAGAGCGGCTCCGCCGTGGCTGTGGGTGTCAGTGTCAAGAAGACCCGCATCAACCCCGGTGGCATCAACCTCTACCAAGAAGCCAGCTCTCCCTCT…	MGEKEWYFFSLRDRKYPTGLRTNRATEAGYWKATGKDREIYSSKTCSLVGMKKTLVFYRGRAPKGEKTNWVMHEYRLDGKFSYHYLSATSKDEWVISRLFQKSGSAVAVGVSVKKTRINPGGINLYQEASSPSCSSLPPLLDSSPFATATDNNSYDRSAAAKEHVPCFSTTNFYPHAPFDPIAAMVDPSSRFPGNTGGSGLQGFPNLKSLQENLQIPFFSAMAPPLIHDGGDIGGCSSFRGWLAPDDQKVDSGRMAVGPNELDCMWGY*
AcNAC061	AcNAC061	Achn163771	ATGGAGAGCCCGGATTCGTCAGTGGGGTTGCAGCAGCCCATCCTGCCACCGGGGTTCCGGTTTCACCCGACGGACGAGGAGCTGGTGGTTCACTACCTGAAGAAGAAGGTGGCCTCCGCCCCTCTTCCGGTGGCGATCATAGCTGAAATTGATCTCTACAAGTTTGATCCATGGGAACTCCCAGATAAGGCCACGTTTGGGGAACAAGAGTGGTATTTTTTCAGTCCGAGGAACAGGAAGTACCCGAATGGGGCGAGGCCAAAAAGGGCGGCGACTTCCGGATACTGGAAGGCCACCGGAACTGACAAGCCGGTTCTCACCTCCAGCGGAAATCAGAAAGTTGGTGTGAAGAAAGCACTTGTTTTCTACCGAGGAAAGCCACCAAAAGGGGTAAAAACG…	MESPDSSVGLQQPILPPGFRFHPTDEELVVHYLKKKVASAPLPVAIIAEIDLYKFDPWELPDKATFGEQEWYFFSPRNRKYPNGARPKRAATSGYWKATGTDKPVLTSSGNQKVGVKKALVFYRGKPPKGVKTNWIMHEYRIIDNEAKSKQPPGYDAGHNKGSLRLDDWVLCRIYKKNNPPRTIDDERDDSMTNLRSTIFPIPQNHTPSTKPISYTPIPLLDHHLFDEMLSHSGMDTAASLSHLNRMLPPLYWGDEGEASKRLQEGTSDENVARNHESDSSIASLLRQMPQTAMGPIGDGGFGIPYSHPSLNWYP*
AcNAC062	AcNAC062	Achn166541	ATGGCACCACTTGGATTGCCTCCAGGGTTTAGGTTTCATCCAACTGATGAGGAGCTTGTTAATTACTATCTCAAGAGGAAAATTCATGGTCAAGAGATTGAACTTGACATCATTCCTGAGGTTGATCTCTACAAATGTGAGCCTTGGGAGTTAGCAGAGAAATCTTTCTTGCCGAGTAGAGATCCGGAGTGGTATTTTTTCGGGCCAAGGGATCGGAAGTATCCTAATGGTTTCAGGACGAACAGGGCGACGAGAGCTGGGTACTGGAAGTCGACTGGGAAAGATCGGAGGGTGACATGTCATCACAGAGCCGTCGGAATGAAGAAGACGTTGGTTTACTACAGAGGCCGAGCTCCGCAGGGCATTAGGACTGACTGGGTCATGCACGAGTATCGCCTT…	MAPLGLPPGFRFHPTDEELVNYYLKRKIHGQEIELDIIPEVDLYKCEPWELAEKSFLPSRDPEWYFFGPRDRKYPNGFRTNRATRAGYWKSTGKDRRVTCHHRAVGMKKTLVYYRGRAPQGIRTDWVMHEYRLLDSDNKECDHETSGIQDSYALCRVFKKNGVCSDIEEQVGQCSLSPTIESCQVVINDCDSMSLSPADQHHVALASSSSCMDEEDNNNDDESWMQFITDDAWCSSNIDTLKMI*
AcNAC063	AcNAC063	Achn169421	ATGGTGGGAAAGAAAAGCTCAGACCTCCCTCCTGGCTTCAGATTCCACCCAACTGATGAGGAACTAATCATGTATTATCTCCGAAACCAGGCCACCGCTAGGCCGTGCCCGGTTTCAATCATCCCCGAAGTTGATATCTACAAGTTTGATCCTTGGGAATTGCCCGAGAAAGCAGAATTTGGGGAGAATGAGTGGTACTTCTTTACGCCGCGCGACCGGAAGTACCCAAATGGGGTGAGACCCAATAGGGCATCTGTGTCTGGCTACTGGAAGGCCACAGGGACAGACAAGGCCATTTACAGTGGATCCAAGTATGTGGGTGTCAAGAAGGCTCTTGTTTTTTACAAGGGGAAGCCACCGAAGGGTATCAAGACAGATTGGATTATGCACGAGTATAGA…	MVGKKSSDLPPGFRFHPTDEELIMYYLRNQATARPCPVSIIPEVDIYKFDPWELPEKAEFGENEWYFFTPRDRKYPNGVRPNRASVSGYWKATGTDKAIYSGSKYVGVKKALVFYKGKPPKGIKTDWIMHEYRLSDSISQTNKQSGSMRLDDWVLCRIYKKKSTIGRVLDPKVEDLGAQIVTTNDASDSQMLKIPRICSLSHLWKLDCLGSLPQLLNENSYHPNFDYQTTMGNAGNFSGGIENFKFGDQFPYQYMDSVKFEASHRSNAVNQPIFVNPAFQFQ*
AcNAC064	AcNAC064	Achn169681	ATGGAGAAGCTCAACTTTGTGAAGAATGGTGTGTTAAGATTGCCCCCTGGGTTCCGATTCCACCCCACGGATGAAGAACTCGTTGTTCAATATTTGAAGCGCAAGGCATTTTCTTGCCCCCTGCCGGCTTCAATCATCCCAGAGTTCGATGTTTGCAAATCTGACCCTTGGGACTTGCCTGGTGATTCGGCGCAAGAGAGGTACTTCTTTAGCACATGGGAAGCCAAGTACCCAAATGGGAACAGGTTGAACAGAGCAACTGGTTCCGGTTATTGGAAGGCCACTGGAATTGACAAGCAAATTGTAACATGTAGGAGCAACCAAGTTGTGGGGATGAAGAAAACTCTGTTTTTTTACAGAGGAAAGCCTCCACGTGGTTCTAGGACTGATTGGATCATG…	MEKLNFVKNGVLRLPPGFRFHPTDEELVVQYLKRKAFSCPLPASIIPEFDVCKSDPWDLPGDSAQERYFFSTWEAKYPNGNRLNRATGSGYWKATGIDKQIVTCRSNQVVGMKKTLFFYRGKPPRGSRTDWIMHEYRLVDGETAKNNSTQTTMENWVLCRIFLKKRSTKNDQEITQLNNCETVKTALKNGPVFNDFLAKNRTDLNLTPASSSSGSSVVTQVSFHESDDHEESSSCNSFSSFKRKP*
AcNAC065	AcNAC065	Achn170411	ATGGTGACTCAAGAGTGGCCAGGATTACCTAGAGGTGTGAAATTCGATCCATCTGATCAAGAGATTATATGGCATTTACTTGCACAAGTTGGTGTTAAGAATATGGAACCCCATCCTTTTATTGATGAGTTCATTCCAACTGTTAAAGAAGATGACGGAATTTGTTATACCCATCCTCAGTATTTGCCAGGTGTTCGGCAAGATGGAAGTGTTTCTCACTTCTTTCATAGAGCAATCATGGCTTATAATACTGGAACTCGAAAGCGTCGGAAGATACAGGGTGATTTTGGTGATGTTCGTTGGCACAAGACAGGTAGGACCAAGCCAGTTATCTTGGATGGGGCTCAGCAAGGTTGTAAGAAGATTATGGTTCTTTACGTAAGCCCAATCAAGGGCAGG…	MVTQEWPGLPRGVKFDPSDQEIIWHLLAQVGVKNMEPHPFIDEFIPTVKEDDGICYTHPQYLPGVRQDGSVSHFFHRAIMAYNTGTRKRRKIQGDFGDVRWHKTGRTKPVILDGAQQGCKKIMVLYVSPIKGRKAEKTNWVMHQYHLGTGEDEKDGEFVISKVFYQQEVKQTDKCEQDLPEGTDVIIPIVDPVTPKSVTPEPPRTERRFSSFDPGQESTIRLTDPSSQHHAHEMEHVEDKTEAPYNKPNYQDSLLAEDLADPMADNNDNQMGEDSKWWDSESQYLLNSQQLVEGLSLCDELLQSQSPNRDGAENGESKGKPRLSDYAHLGPEFLKKDLEECQDLVLDPANLELDTPPDFRLSQLEFGSQESFLAWGGGKVVD*
AcNAC066	AcNAC066	Achn176031	ATGGGTGATGATAACAATATCAACCTCCCGCCAGGGTTCCGATTCTACCCCACCGATGAAGAGCTCGTCGTCCACTTCCTCCATCGCAAGGCCGCCCTCTTACCATGCCATCCTGATGTCATCCCTGATCTCGACCTCTATCCCTATAATCCCTGGGAATTAGATGGGAAGGCGATGGCTGAGGGGAACAAATGGTACTTCTTTAGCCGAAAGACGGCAAACCGGATTACAGGCAAGGGGTATTGGAAGCCATTAGGTGTTGATGAACCAATATTTACTAGCGCAAGCAAGAAAGTTGGTATGAAGAAATATTATGTGTTCTATAGTTGTGAAGAAACAGAAGAGGTCAAAACAAATTGGATAATGCAGGAGTACAGGCTCTCGGAGTCAGGGTCCAGT…	MGDDNNINLPPGFRFYPTDEELVVHFLHRKAALLPCHPDVIPDLDLYPYNPWELDGKAMAEGNKWYFFSRKTANRITGKGYWKPLGVDEPIFTSASKKVGMKKYYVFYSCEETEEVKTNWIMQEYRLSESGSSSRSSKRRGNTKVDYSKWVMCRVYEHD*
AcNAC067	AcNAC067	Achn179541	ATGGAGAAGCTCAACGTTGTGAAGAATGGTGTCATAAGATTGCCCCCTGGGTTCCGATTCCACCCCACGGATGAAGAACTCGTTGTTCAATATTTGAAGCGCAAGGCATTTTCTTGCCCCCTGCCGGCTTCAATCATCCCAGAGTTCGATGTTTGCAAATCTGACCCTTGGGACTTGCCTGGTGATTCGGCGCAAGAGAGGTACTTCTTTAGCACAAGGGAAGCCAAGTACCCAAATGGGAACAGGTCGAACAGAGCTACTGGTTCCGGCTATTGGAAGGCCACTGGAATTGACAAGCAAATCGTAACATGTAGGAGCAACCAAGTTGTGGGGATGAAGAAAACTTTGGTTTTTTACAGAGGAAAGCCTCCACGTGGTTCTAGGACTGATTGGATCATG…	MEKLNVVKNGVIRLPPGFRFHPTDEELVVQYLKRKAFSCPLPASIIPEFDVCKSDPWDLPGDSAQERYFFSTREAKYPNGNRSNRATGSGYWKATGIDKQIVTCRSNQVVGMKKTLVFYRGKPPRGSRTDWIMHEYRLVGAETEKNNSTQTTMENWVLCRIFVKKRSTKNDQEITQLNNCDTVKTLGKTGPVFFDFLAKKRTDLNLTPASSSSGSSVVTQVSFHESDDHEESSSCNSFSSFKRKP*
AcNAC068	AcNAC068	Achn181121	ATGCCTAATCCAAATCTACCACCAGGCTTCAGGTTTCATCCCACAGATGAAGAACTCATCATCCATTACATGAAGAGGAAGGTCTTACAACCATCTTCACCCCTAGTCTCTATTATCGCTGATATTGATCTCTACAAGTTCAATCCATGGGAGCTTCCAGCCAAGGCCATGTTTGGAGACAACGAGTGGTTCTTCTTCACCCCAAGAGACCGAAAGTACCCAAATGGAGCTCGTCCAAACAGGACAGCCAGATGCGGTTACTGGAAAGCCACCGGAACCGACAAGCCAATCCTCAACTCCGGCGGGTTGCAGTGTATTGGAGTGAAAAAGGCTTTGGTATTCTACGAAGGCCGACCTCCGAAGGGCTTGAAGACTGATTGGGTCATGCATGAATACAGG…	MPNPNLPPGFRFHPTDEELIIHYMKRKVLQPSSPLVSIIADIDLYKFNPWELPAKAMFGDNEWFFFTPRDRKYPNGARPNRTARCGYWKATGTDKPILNSGGLQCIGVKKALVFYEGRPPKGLKTDWVMHEYRLLDDSSHSLQRLRGSMRLDDWVLCRVREKNNPPQQIQEYSEESSFSSITGLNFTSRVNSIDSVNEVKAAYVESPRDSAEVDQQQLHSFFNFQGGPSQPIARERNISHSNTKNGSRTLKRSVSVASFGEEFPMNKAMFGESEWFFFSPRDRKYPNGARPNRAASSGYWKATGTDKPILSSYGSQCVGVKKALVFYKGRPPTGIKTDWMMYEYRILDDVHHSRRVRGSMRLDDWVLCRVRQKSNTLFPAKESHESDTKIFPQPDFGPF…
AcNAC069	AcNAC069	Achn181381	ATGGCCATCCTTTCTCTCTCCCTCATCATCCTTTTTCTCTCCCTCTTCTTCATATGCAAGAAAAGGACAGTTGAATCCGAAGAACTCATCCCCACCAAGCTTTGTGCATGCCCATATTCCCTAATGGACATAGATGCTGCCACGGATGGGTTCAACCCTAGAAGAGTCATTGGTCAGGGCTGGCTTGGAACTGTATACATGGCAGTTTTACCAAGAGGAGAGGGGGGAATTCAAGATTTGCCGGGGCTACCAGCTGGGGTGAAATTTGATCCGACGGACCAAGAGATTCTTGAACATTTAGAGGCGAAGGTGTCGCGTGATGCCCATAAGATTCATCCCCTTATTGATGAATTTATTCCCACGCTTGAGGGTGAGAATGGAATTTGCTATACACACCCG…	MAILSLSLIILFLSLFFICKKRTVESEELIPTKLCACPYSLMDIDAATDGFNPRRVIGQGWLGTVYMAVLPRGEGGIQDLPGLPAGVKFDPTDQEILEHLEAKVSRDAHKIHPLIDEFIPTLEGENGICYTHPEKLPGVSKDGQIRHFFHRPSKAYTTGTRKRRKVHTDTVGGETRWHKTGKTRPVIANGAFKGFKKILVLYTNYGRQKKPEKTNWVMHQYHLGDNEEERDGELVVSKVFYQTQPRQCGSSGKDLLDQKPRGQSGQASDYVDPCYNFPLISYEIGGQNRESPPHLIPNLDVQGDGSSFIDLHTNASKGKTLERK*
AcNAC070	AcNAC070	Achn182861	ATGGTGGTGAGATTCCACCCAACTGATGAGGAACTAATCATGTATTATCTCCGAAATCAGGCCACAGCTAGGCCGTGCCCGGTTTCAATCATCCCAGAAGTCGATATCTACAAATTTGATCCTTGGGAATTGCCCGAGAAAGCAGAATTTGGAGAAAATGAGTGGTACTTTTTTACGCCGAGGGACCGGAAGTACCCGAATGGGGTGAGACCCAATAGGGCAGCTGTGTCTGGCTATTGGAAGGCCACAGGGACAGACAAGGCCATTTACAGTGGATCTAAGTATGTGGGTATCAAGAAGGCTCTTGTTTTTTACAAGGGGAAGCCACCAAAGGGTATTAAGACAGATTGGATTATGCATGAATACAGACTAAGTGATTCAATTAGGCAAACTAACAAG…	MVVRFHPTDEELIMYYLRNQATARPCPVSIIPEVDIYKFDPWELPEKAEFGENEWYFFTPRDRKYPNGVRPNRAAVSGYWKATGTDKAIYSGSKYVGIKKALVFYKGKPPKGIKTDWIMHEYRLSDSIRQTNKQSGSMRLDDWVLCRIYKKKSTIGRVLDPKVEDLGAQIVATNDASDSQMLKIPRIYSLSHLWQLDCLGSLPQLLNENSYHPDTDYQTTMGNAGNCSGGIEKCQFGDQFPYQYMDSVKFQASHSSHAVNQPIFVNPVFQFQ*
AcNAC071	AcNAC071	Achn183781	ATGGATGAGAGAAGTGATACCAATAAAACGGAAGAAGTGATGTTGCCGGGGTTTAGGTTTCATCCGACGGATGAAGAACTGGTTGGTTTTTACCTAAAGAGGAAGGTTCAGCAGAGACCTCTCTCCATTGAACTCATCAAGCAACTAGACATCTATAAATATGATCCATGGGATCTCCCAACAGAGTTGGCAACTACTGGTGAGAAAGAGTGGTACTTCTACAGTCCGAGGGACCGGAAGTACAGAAACAGCACGCGGCCTAACCGGGTAACTGGAGCTGGGTTTTGGAAGGCCACAGGTACGGACCGGCCCATCTACTCCTCTGAGGGTGGTTCAAAGTGCATTGGCTTGAAGAAGTCCCTTGTTTTCTACAAGGGTAGGGCTGCTAAAGGGATCAAA…	MDERSDTNKTEEVMLPGFRFHPTDEELVGFYLKRKVQQRPLSIELIKQLDIYKYDPWDLPTELATTGEKEWYFYSPRDRKYRNSTRPNRVTGAGFWKATGTDRPIYSSEGGSKCIGLKKSLVFYKGRAAKGIKTDWMMHEFRLPPLTDSALHKRFIDKNIPANDSWAICRIFKKTNSTTQRAISHSWVYPLPETTTTSQYETLSQGPNSNFTSENMTLMTTKSTSPFQFSSNSNDLQQSCMTSTTFSPLYVPSYKPINHIPSKPPPQVSFSNGDLPTSYTTIDSSSMFPNMSHNIFGDFGKLASESLDFNVLQRQGGNLSFVLPQEMQEKAIHGEDMGLIRDLNGAHFDDQWGNMNMRSIGNSFGLPLGVTEAWKSNFLWDSSSPSPSDQMSTSYSTNK…
AcNAC072	AcNAC072	Achn185081	ATGGAAGAAGTAGATGGTGGCCATAATTTGATGGAGTTGCCTCCGGGGTTTAGATTTCATCCCACAGATGAAGAAATCATCGCTGATTATCTTACACAAAAGGTTATGAACACCACCTTCACTGCAATAGCCCTTGCAGAAGTTGATCTCAATAAGATTGAACCATGGGATTTACCAAAGAAAGCGAAGATGGGGGAGAAGGAATGGTACTTCTTTTGCCAGAGGGACAGGAAGTACCCGACAGGGATGAGAACGAACAGAGCTACAGAATCCGGGTACTGGAAGGCGACGGGGAAGGACAAGGAGATTTACAAGGGCAAAAAGGGAAATTGCCTGATTGGGATGAAGAAGACCCTGGTGTTCTACAAAGGGAGAGCTCCCAAAGGAGAGAAATCCAAT…	MEEVDGGHNLMELPPGFRFHPTDEEIIADYLTQKVMNTTFTAIALAEVDLNKIEPWDLPKKAKMGEKEWYFFCQRDRKYPTGMRTNRATESGYWKATGKDKEIYKGKKGNCLIGMKKTLVFYKGRAPKGEKSNWVMHEYRLEGKLSYYNFPKPAKDEWVVCRVFHKSTVIKRSPIRRMDSFAVDDLLDYPNSLPPLIDPPPYSNSDRPAGCSSFTEYSEDDHDVKGKATVSSSSAARSSDGGDYFSYMNNDQNNHFIAHNSSHQARLGYSTHDSTFYPQIQIANPNFPFQASPDDLVGRYLHQERMGVPVPNFTGSMSYMKTDQAILRSAKREASHGNMTTGSEISSSGLEVSKKDIRSSAISSIRSYDDQDLEEPSVGGLDPISDLDYLLNY*
AcNAC073	AcNAC073	Achn190001	ATGGCTACTATTTTTATGGCCATTGAAGCCATCACCATGAACCAAGATCATGACAACAAGGAGATTATCGACCCTCATCACGACACCGTCATGCCCGGGTTTCGCTTCCACCCTACAGAGGAAGAACTCATAGAGTTTTACCTTCGCCGTAAGGTTGAGGGCAAGCGCTTTAATGTTGAGCTCATCACTTTCCTCGATCTCTATCGCTATGATCCTTGGGAACTTCCTGCCTTAGCAGCCATTGGAGAGAAAGAATGGTTCTTCTACGTGCCTAGAGACCGAAAGTACCGAAATGGGGACCGGCCCAATCGCGTAACAACATCTGGCTATTGGAAGGCTACCGGAGCCGACAGAACGATCAGGAGTGAGAATTTTAGGTCAATTGGGCTGAAGAAAACC…	MATIFMAIEAITMNQDHDNKEIIDPHHDTVMPGFRFHPTEEELIEFYLRRKVEGKRFNVELITFLDLYRYDPWELPALAAIGEKEWFFYVPRDRKYRNGDRPNRVTTSGYWKATGADRTIRSENFRSIGLKKTLVFYSGRAPKGVRSSWIMNEYRLPHHETERLQKAEISICRVYKRPGIEDNLSLPLSVPIRASSSRVAQIDRTRIPTTNDASLDKFQAFGGQCHINEADKRHETSGISTSKQANFAQVPNNFSSLVPNNGVDDLHPIVNLLEASTTQLEPYQNHHYFLSQVSALQPP*
AcNAC074	AcNAC074	Achn193461	ATGGATGGCTTCGACAAGACAAAGTTTGGATGTGAATTGGCGGAGAGGCCTATGTTTGTTACAATCGGAGGACTGAAATTTCCCATCGGATATCGATTCGACCCAACTAGTCAACAACTCCTCAAATACTATTTGAAGCCAAAGGTCTATTCTCGACCGTTGCCTGCCCAAGTCATCCTCGAGTTTGACGCTTTCCAAACAAATCCTTGGGATTTGCCAGGTGATTGTAAGGGAAAAAGGTTTTTCTTCTGCAAAAGAAAACTAGGGAATGGGAGAAGATTCAATGGAATGAGTGAGTCTGGGTGTTGGAAGGTTAAGGGAAAAGAAGTGCGTGTTGTGGACAATGATAGCGACCAAGTGATTGGGGTTAAAAGATCACTGATTTTCTGCGAAAAGAAG…	MDGFDKTKFGCELAERPMFVTIGGLKFPIGYRFDPTSQQLLKYYLKPKVYSRPLPAQVILEFDAFQTNPWDLPGDCKGKRFFFCKRKLGNGRRFNGMSESGCWKVKGKEVRVVDNDSDQVIGVKRSLIFCEKKRHLKHQWVMKEYRLVKSEMGMQLEDWVVCKVYQKPNKSKYRRIRIRASDSSEESSSTSAVDNMEGDGHSSDESPHYYPYISSSSSSSSSSFSSWVSEISSTDSDQEETGPPA*
AcNAC075	AcNAC075	Achn196961	ATGCAGGTCTACTTCAAATGGTCCAATTCTATACAATACAAGCCCACAGTTGAACAATCATTGGGACATATTGACATGAATTTTTGGGATGCATTCGTGGAAGCCCTAGCGGCCCCGAAACTTATTCCAGGGTTACGGGGAGAATCTAATGATCCCGAACAGTTCAATCGTCTAGCTGATGTAAGAGATTTTAAGCTCAACTTTGTTAAGAATGGTGTGCTAAAATTGCCTCCCGGGTTCCGGTTCCACCCCACCGACGAAGAGCTAGTGGATCAGTACTTGATGCGAAAAGCGTATTCGTGCCCTTTGCCGGCCTCAATCATACCCGAGGTCGACGTTTGCAAATCCGACCCCTGGGACTTGCCAGGGGACTCGGAGCAGGAGAGGTACTTTTTTAGT…	MQVYFKWSNSIQYKPTVEQSLGHIDMNFWDAFVEALAAPKLIPGLRGESNDPEQFNRLADVRDFKLNFVKNGVLKLPPGFRFHPTDEELVDQYLMRKAYSCPLPASIIPEVDVCKSDPWDLPGDSEQERYFFSTREAKYPNGNRSNRATGSGYWKATGIDKKIATSRSNQVVGMKKTLVFYRGKPPQGSRTDWIMHEYRLVEAEPPKNNTTQSFAENWVICRIFLKKRSTKNEDDHENTKPHNCDKVKVLGNSTKPVFYDFMAKDRADLNLAPASSSSGSSGVTEVLSHEADDRQESSSCNSFSSFRRKP*
AcNAC076	AcNAC076	Achn197411	ATGGCACCTCGCCCTCGTGATAGTATTGGTTTGTATTGGACTGATGAGGAGATCATTATGTCTTTGGAGGGAATGGAAAAGGGATCTCCTATCCCTGTAAACGCTAGCGTTAATGGTGATGAAGCTTACAAAGTTGTGGTATATGCAGCTGATATTTGGTACCTTCTACGCTCTGATCACAACAAAAACTCAGAACATGGATTCTGGACTGCTAGAGGGGAGGCCAGTGAGATATTTATGAACTCTGCCATCATTGGTTGGAGAACTACTCTTGAATTTTATGAAGGTCGGGGCCCTCACAGACAGAGAACTAATTGGGTAATGCAAGAGTACAGGATTACTCGAAAAGGACTGTGCAGTTACAGCAACCCAAAGGCTAGCGTTAATGGTGATGAAGCT…	MAPRPRDSIGLYWTDEEIIMSLEGMEKGSPIPVNASVNGDEAYKVVVYAADIWYLLRSDHNKNSEHGFWTARGEASEIFMNSAIIGWRTTLEFYEGRGPHRQRTNWVMQEYRITRKGLCSYSNPKASVNGDEAYKVVVYAADIWYLLRSDHNKNSEHGFWTARGEASEIFMNSAIIGWRTTLEFYEGRGPHRQITNWVMQEYRITRKGLCSYSNPKMQESSFLCRVFLSSGASPNPEMKLNVGSCAGSNDIHSKPSVVPESGRTSGQGCMSESQARNRDDNTGPLAVPGRLPIIPLEDMDDDDCISRGDYLELADLDGESPSSSSDNSSCVTPTADEFFDSLALLRDLGSKISQDEKGKDANVKLSVAASIKPNEVVMRPANLGSLVKNDGRKSPAEAI…
AcNAC077	AcNAC077	Achn200291	ATGGTTCACAAAATCAATGATCCAAACCAGTCTCCTCTTAGCCGTGCACCGGGGATAAAGTTAACAATACGAGTGGAAATATCAACATCATCGACAGCTGTGATACGACGATGTACAGATCACTATCACAAGCCACATAACGGTTTTTTAGCCGGTCCCGCAATATTGAGTAATGATCACGTTGCCGACCGATCTCATTCGTTTGCTACAGTGGTGCAGATTTCCCGAAAGAAAGAACAATGGATGAAATGCCACCAGGATATCGATTCTATCCGACCGAAGAAGAGCTCATTTCGTTCTATCTGCGCAACAAGCTTCAAGGAAGGAGAGAGGAAATGGACCGTGTCATCCCGGTCCTCGAGGTTTTCGAGCTCGAGCCATGGCACCTTCCAAGTCCAG…	MVHKINDPNQSPLSRAPGIKLTIRVEISTSSTAVIRRCTDHYHKPHNGFLAGPAILSNDHVADRSHSFATVVQISRKKEQWMKCHQDIDSIRPKKSSFRSICATSFKEGERKWTVSSRSSRFSSSSHGTFQVQLSGKLCRRDTEQWFFFAPRQEREAHGGRPSRTMASGYWKATGSPGYVYSSDNRVIGVQKTMVFYKGKAPAGRKTKWKMHEYRAIEQQAGCAVPKLRHELSLCRVYVKSGSFRAFDRRPTEAETRDAVP*
AcNAC078	AcNAC078	Achn200301	ATGGAAGAAATGCCACCGGGATACAGATTCTACCCAACGGAAGAAGAGCTGGTTTCGTTCTATCTCCGCAACAAGCTCCAACGAAACAGAGACGAACTGGACCGTGTCATTCCCGTCCTCGACATTTTCGAGCTCGAGCCCTGGCACCTGCCAAAGCTTTCGGGGGAGCTGTGTCATAGAGACACCGAGCAGTGGTTTTTCTTCGCCCCAAGACAAGAGAGAGAAGCCCATGGAGGGAGGCCGAGCCGGACCATGGCTTCTGGATACTGGAAGGCCACGGGCTCTCCCAGTTATGTCTACTCATCGGACAACAGAGTGATCGGAGTGAAGAAGACGATGGTGTTTTACGAAGGGAAAGCTGCTAGTGGAAGAAAAACCAAATGGAAGATGAATGAGTAT…	MEEMPPGYRFYPTEEELVSFYLRNKLQRNRDELDRVIPVLDIFELEPWHLPKLSGELCHRDTEQWFFFAPRQEREAHGGRPSRTMASGYWKATGSPSYVYSSDNRVIGVKKTMVFYEGKAASGRKTKWKMNEYRAIEQPAGCAVPKLRNELSLCRVYVISGSFRAFDRRPVGSETGRTVIQQIRGDQSTQNTRTVEKTSSSESSSSEVDQFEFSQTNLGMFNGLEPLLEWDQLNWV*
AcNAC079	AcNAC079	Achn204171	ATGGCCCACGAATTGGCGGAAATTGTCCCACCGCCGCCGACGTCGCTGGCGCCGGGGTTCCGCTTCCACCCAACGGACGAGGAGCTGGTGCAGTACTACCTCAAGCGCAAGGCCTGTGCGAAACCCTTCCGATTCGAAGCCGTCTTGGAAATCGATGTCTACAAATCTGAGCCCTGGGAGCTTGCTTGTCATTCAAGGCTGAAGAGCCGAGACCTGGAGTATTACTTCTTTAGCCCTGTAGATAGAAAGTATGGGAATGGATGTCGGTTGAATCGAGCCACTGGGAAAGGGTATTGGAAGGCCACTGGAAAGGATCGGTCAGTACGTCACAAGGGCCAGACAATTGGGATGAAGAAAACCCTCGTGTTTCATGGTGGACGGGCTCCAGATGGCAAGCGG…	MAHELAEIVPPPPTSLAPGFRFHPTDEELVQYYLKRKACAKPFRFEAVLEIDVYKSEPWELACHSRLKSRDLEYYFFSPVDRKYGNGCRLNRATGKGYWKATGKDRSVRHKGQTIGMKKTLVFHGGRAPDGKRTNWVMHEYRLADRYLERAGVTQDAFVLCRIFQKSGLGPPNADRYAPFIEEEWNDDVSMVIPGEEEPVNADDSQVEGNDFEQDTHSHNMAALYQTELPNACQNIPIFFKRERPGYAPFPCTVDSEPISVVLNKKSRHDDPNSSNANGSEDSTTTTHDLCTTNTSSALVEIPLLESLDPKENHPKKLTAFDSANLEKSVPPGYLKFINNLENEILNVSMERETLKIEVMRAQAMINMLQSRIDLLNKENEDLKRVC*
AcNAC080	AcNAC080	Achn204181	ATGGACCTCGATCCAGCACCAGCCGCAACTTCGCTCGCTCCAGGGTTTCGGTTCCACCCCACAGATCAAGAGCTGATTGGGTACTACCTGAAGCGCAAGGTTTGTGGAAAGCCCTTTCGCCTCGACGCCATCTCCGAAATCGACATCTACAAGTCCGAGCCCTGGGACCTCCCAGGGAAGTCGAAGCTGAAGAGCAGGGACTTGGAGTGGTACTTTTTTAGTGCACTGGATAAAAAGTATGGGAATGGGTGGAGGACGAACAGGGCTACGGAAAGAGGGTACTGGAAGACAACAGGGAAAGACCGACCAGTCCTCCACAAGTCAAGGACAGTTGGGATGAAGAAAACGCTTGTTTATCACATTGGTCGGGCTCCATGGGGTGAGAGGACCAATTGGGTG…	MDLDPAPAATSLAPGFRFHPTDQELIGYYLKRKVCGKPFRLDAISEIDIYKSEPWDLPGKSKLKSRDLEWYFFSALDKKYGNGWRTNRATERGYWKTTGKDRPVLHKSRTVGMKKTLVYHIGRAPWGERTNWVMHEYKLVDEELEKTGNVQKDALVLCKIFQKSGSGPKTGEQYGAPFVEEEWEDDELVMVPGKKVADELTVGDDAYLDGNDLEQILGADIPSEDVPLPLSFYYEDDNGYVQEPVDFDDDSQKLLLDMGGSYCAPEQPDGQHLFDFPVQNDIYTKPVRHEYIGEPSNTVDSADADYLLDEPFMDANDTTQFDDGSFLETNDLSNPVKTKSSGFDMVEEYLTFFDADDNNSPYMTLDSSKMIGNENLDSHQTSLTQKCVNGGTQQETMGG…
AcNAC081	AcNAC081	Achn207401	ATGGACACCATGGAATCGTGCGTTCCACCTGGATTCCGGTTTCATCCAACGGATGAGGAACTTGTTGGGTACTACCTAAATAAGAAAGTTGCGTCGCAGAAGATTGATCTGGATGTCATTAGAGACATTGATCTCTACAGGATTGAACCATGGGATATCCAAGAGAGATGCAGAATTGGTTACGAAGAGCAAAACGAGTGGTACTTCTTCAGCCACAAGGACAAGAAGTATCCTACGGGGACGAGGACCAACAGAGCAACAATGGCGGGGTTTTGGAAGGCGACAGGACGGGACAAGGCGGTGTACGACAAGTCGAGACTCATTGGCATGAGAAAAACCCTAGTCTTCTACAAAGGCCGGGCACCGAATGGGCAGAAGACTGACTGGATCATGCATGAG…	MDTMESCVPPGFRFHPTDEELVGYYLNKKVASQKIDLDVIRDIDLYRIEPWDIQERCRIGYEEQNEWYFFSHKDKKYPTGTRTNRATMAGFWKATGRDKAVYDKSRLIGMRKTLVFYKGRAPNGQKTDWIMHEYRLESEENGPPQEEGWVVCRAFKKRTTGQNKSIEGWDSTYFYDEPSGVSSVVDSIEYISRQPQNFLAHNFLCKQEIEAENLNFFHSDQFVELPQLESPSMPQIKRPSSSISLISEKNDEDEHIKGLNNNHKVTDWRAFDKFVASQLSQENKFIESDRVQSSFGAHNNSDMALLLLQSDREEANKLNGFLSSSSECDIGICIFDK*
AcNAC082	AcNAC082	Achn208181	ATGGTGGGAAAGGAGTGGTACTTTTTCTGTGTGAACGACAAGAAATACCCAACTGGTTTGAGAACAAACAGGGCTACTGCGACCGGTTACTGGAAAGCCACGGGAAAAGATAAGGAGATTTTCCGTGGGAAATCGCTTGTTGGAATGAAGAAAACCCTAGTTTTCTACAAGGGAAGAGCACCAAAAGGTGAGAAAACAAATTGGATCATGCACGAGTACAGATTAGAGGGAAAATTCTCTCTCCAAAATCTCCCAAAAATAGCCAAGAATGAGTGTGTGCTTTGTAGGATTTTCCAAAAGACTTCTGGGGGACAGAAAATTCATTTTTCAGGGTTAGTGAGATTGAATTCCATCGGAAACGAATTGGGTCCGATTCTCCCACCGTTGACGGATTCTTTT…	MVGKEWYFFCVNDKKYPTGLRTNRATATGYWKATGKDKEIFRGKSLVGMKKTLVFYKGRAPKGEKTNWIMHEYRLEGKFSLQNLPKIAKNECVLCRIFQKTSGGQKIHFSGLVRLNSIGNELGPILPPLTDSFPFRPKSPTASESVHVSCFSNSIDIPKTQQEKIEYVNNPLISGGASSIPPDIFSRIAIPNPFYLAQAAPIQGNLQYPGPFSMQDQAILRDLLENYGPNTKQSHKTEKKMVSVSQETGLSNDMNTEISSVVSNLEMRRRGFQDQIQGAPSTSVGPIDPGYIWNY*
AcNAC083	AcNAC083	Achn210451	ATGGATTTATACCACACGCAGATAAATCTTTCTTGCCGAGTAGAGATCCGGAATGGTATTTTTTCGGGCCAAGGGATCGGAAGTATCCGAATGGTTTCAGGACGAATAGGGCGACGAGAGCCGGATACTGGAAGTCGACTGGGAAAGATCGGAGGACCTGTTGGAATGAAGAAGACGTTGGTTTACTACCGAGGCCGAGCTCCGCAAGGCATTAGGACGGACTGGGTCATGCACGAGTATCGCCTTCTTGATTCCGACAACAAGGAGTGTGATCATGAAACCTCTGGAATTCAGGACTCATATGCTCTATGTCGGGTGTTCAAGAAAAATGGCGTGTGCTCGGAAATCGAAGAACAAGCCGGGCAATGTAGCTCATCACCATTAACAGTTGAGAATTGT…	MDLYHTQINLSCRVEIRNGIFSGQGIGSIRMVSGRIGRREPDTGSRLGKIGGPVGMKKTLVYYRGRAPQGIRTDWVMHEYRLLDSDNKECDHETSGIQDSYALCRVFKKNGVCSEIEEQAGQCSSSPLTVENCQIMINDCDSMSLSPADQHHVAQASSSSFMDEEENNNDDESWMQFITDDAWCSSNTDTLKMI*
AcNAC084	AcNAC084	Achn219211	ATGTCATTTGAAATGGAAAGTATGGGCTGCATACTTACAAAGTTAATAAAAAATAAAAAGATCGGATTGGGGACTCAAAGTGCAGCTTGTCAAGGCAAAGAGGAGAAATCAATTCCTTCCCAAACATCATCAACAGTAGAAACAAGAAGATTTTGTTATCCAAAAAAGTGTATGTTTGAAGAGGTGGAGGAAACAGGAGAGAGAAATTCAGTTTGGGATGGGCATAAGAGCAAATCTAGAGACATGGCATGGTGCAATGACTCTGAAGATCAAAGTGCCAACCAAATAATCTCAATTAATTCGAAAGAAAATCGTGTTATCGATGAAAAAGCCGATGAAACTCGCATCATAATATGCCCTTCATGTGGCCATAACATAGAAATATTGCAAGATCAGGGG…	MSFEMESMGCILTKLIKNKKIGLGTQSAACQGKEEKSIPSQTSSTVETRRFCYPKKCMFEEVEETGERNSVWDGHKSKSRDMAWCNDSEDQSANQIISINSKENRVIDEKADETRIIICPSCGHNIEILQDQGGIQDLPGLPAGVKFDPTDQEILEHLEAKVSRDARKIHPLIDEFIPTLEGENGICYTHPEKLPGVSKDGQIRHFFHRPSKAYTTGTRKRRKVHTDMDGGETRWHKTGKTRPVITNGALKGFKKILVLYTNYGRQKKPEKTNWVMHQYHLGDNEEEREGELVVSKVFYQTQPRQCGSSGKDLLDQKPRGQSGQASNYVDPCYHFPLISYEIGGQNRENPPQLIPNLVLQGDGSSFIDLHTNASKGKVLERK*
AcNAC085	AcNAC085	Achn220201	ATGCCTAATCCAAATCTACCACCAGGTTTCAGATTTCATCCCACAGATGAAGAACTCATCATCCATTATATGAAGAAGAAGGTCTCACAACCATCTTCACCCCTAGTCTCTATTATTGCCGATATCGATCTCTACAAGTTCAATCCATGGGATCTGCCAGCCAAGGCCATGTTTGGGGACCACGAGTGGTTCTTCTTCACCCCAAGAAACCGGAAGTACCCGAATGGAGCTCGTCCGAACAGAACAGCCGGGTGCGGTTACTGGAAAGCCACCGGAACTGACAAGCCAATCCTCAACTCCGGCGGGTTGCAGTGTATCGGGGTGAAAAAGGCTTTGGTCTTCTACGAAGGCCGGCCTCCGAAGGGCTTGAAGACTGATTGGGTCATGCATGAGTATAGG…	MPNPNLPPGFRFHPTDEELIIHYMKKKVSQPSSPLVSIIADIDLYKFNPWDLPAKAMFGDHEWFFFTPRNRKYPNGARPNRTAGCGYWKATGTDKPILNSGGLQCIGVKKALVFYEGRPPKGLKTDWVMHEYRLLDDSSHSLPRVRGSMRLDDWVLCRVREKNNPTQQIKEYSEESSFSSISGLNFTNTVNSIDSVNEIKAAYIESPKDSAEVDQQQQLHSFFNFQGGPSKPTTREINISHSNAKEYGSRTLKRSVSVASFGEEFPMSKRIQTDPLEDMEDTSIFQVCYLC*
AcNAC086	AcNAC086	Achn220211	ATGGAAGGCATCATCAACATGTCAACTCCATTTCTCCCACCAGGTTTCAGGTTCCATCCCACAGATGAAGAGCTCATCATCCATTACTTGAAGAAGAAGGTCTCATCTCCCATGAATCCCATAGTTTCCATTATCGCGGCGATCGATCTCTACAAGTTCAACCCTTGGGAACTTCCTGACAAGGCCATGTTTGGGGAGAGCGAGTGGTTCTTCTTTAGTCCAAGAGACCGGAAATACCCTAATGGTGCGCGGCCAAACAGGGCAGCTGCATCGGGCTACTGGAAAGCCACTGGGACCGATAAGCCGATCCTTTCCTCTTACGGGTCACAGTGTGTGGGTGTGAAGAAGGCACTTGTGTTTTACAAAGGTCGCCCACCCAAGGGCATCAAAACCGATTGG…	MEGIINMSTPFLPPGFRFHPTDEELIIHYLKKKVSSPMNPIVSIIAAIDLYKFNPWELPDKAMFGESEWFFFSPRDRKYPNGARPNRAAASGYWKATGTDKPILSSYGSQCVGVKKALVFYKGRPPKGIKTDWMMYEYRLLDDVHHSRRVRGSMRLDDWVLCRVRQKSNILFPAKDSSESDTKIFPQPDQLGPFQEKDIMEKMNYLKNSELSVPDQEGEVVGEHLIFGINSEMQSPTILTMKAALSKIKRVLSIGAMDEQMPMSSPNKRLCTLNYINLDKSSIFEFS*
AcNAC087	AcNAC087	Achn221871	ATGACCTTGGATCAGATTGTTTTGTGGCTGATCTTTTCTCGACTGACCCGATATGAGAACTGGCCACGTTTGCGGATGGTAAGTCAGGAGTGGCCAGGATTACCTAGGGGTGTGAAATTTGATCCATCTGATCAAGAGATCATGTGGCATTTACTTGCGAAAGTTGGCGTAGGGAACATGAAACCCCATCCTTTTATTGACGAGTTCATTCCAACTGTGGATGAAGATGACGGAATTTGTTATACCCATCCTCAAAATTTGCCAGGTGTTAAGCAAGACGGGAGTGTTTCTCACTTCTTTCATAGAGCAATCAAAGCTTACAATACTGGAACGCGGAAGCGTCGAAAGATACATGGTGATGATTTCAGCGATGTTCGTTGGCACAAGACTGGCAGGACC…	MTLDQIVLWLIFSRLTRYENWPRLRMVSQEWPGLPRGVKFDPSDQEIMWHLLAKVGVGNMKPHPFIDEFIPTVDEDDGICYTHPQNLPGVKQDGSVSHFFHRAIKAYNTGTRKRRKIHGDDFSDVRWHKTGRTKPVLLDGVQTGCKKIMVLYVSPVRGGKAEKTNWVMHQYHLGTEEDEKEGQYVISKVLYQQQQGKQTDKFEHDLPDGTDVMIANVDPVTPQSVTPDPPCTEKRLCCIDPNVLHHEIGHIEDEVEAAFEEPNHQDSLMVENHTDLAADNNDNQTGEEPKWWDSESQNLLDSQQLVEGLSLCDELLRSQSPGRDGNESGELERKPCLSDYAHLGRENLKKDLEACQDLVLDPANIELDTPPDFRLSQLEFESQDSFLAWGGSKPVD*
AcNAC088	AcNAC088	Achn226931	ATGGAGAGCACAGATTCGTCGAGAGGCTCCCCGCACCCAAATCTCCCACCGGGCTTCCGGTTTCACCCCACGGACGAAGAGCTTGTCGTTCACTACCTCAAAAAAAAGGCTGCTTCCGTCCCCTTGCCCGTCACCATTATCGCCGATATTGATCTCTACAAGTTTGATCCATGGGAGCTACCAAGTAAGGCGACGTTTGGCGAGCAAGAGTGGTATTTTTTCAGTCCAAGGGACCGGAAGTACCCGAACGGGGCTAGACCTAACCGGGCAGCGATTTCTGGGTACTGGAAAGCTACTGGGACCGATAAGCCGATTTTAACTTCTAATGGAAGCCAAAAGGTTGGAGTGAAAAAAGCTCTTGTTTTCTATGGAGGAAAGCCCCCCAAAGGGATCAAAACC…	MESTDSSRGSPHPNLPPGFRFHPTDEELVVHYLKKKAASVPLPVTIIADIDLYKFDPWELPSKATFGEQEWYFFSPRDRKYPNGARPNRAAISGYWKATGTDKPILTSNGSQKVGVKKALVFYGGKPPKGIKTNWIMHEYRLVDSNSRTKHPPIDPGNKKRSLRLDDWVICRIYNKNNSNRPMEREKEDFMENHQMLLSTSIIDGNSNQRLAASKACTFGALLEHEDNLFEGIRQNSSISHLAPPSKKTDLPMVSSLSHGPVMKLNSPVQYWSELGSDGSKGFQGDQMVGNGSSFVSLLNQVPPETAPFHPTTPYHLPNMNWNL*
AcNAC089	AcNAC089	Achn229031	ATGGATGAGAAGAGTGATGCAGATAAGATAGATGACATCATGTTGCCGGGATTTAGATTTCATCCGACAGATGAAGAACTTGTTGGGTTTTACTTGAAGAAAAAGATTCAGCAGCACTCGCTTCCAATTGAACTGATTAAGCAAGTGGATATATACAAATACGATCCATGGGATCTTCCAAAGCTGGCGCCAACGGGGGAGAAAGAGTGGTACTTTTACTGCCCAAGGGACCGTAAATACAGGAACAGTGTTCGACCAAACCGAGTCACGGGAGCTGGGTTTTGGAAGGCCACTGGAACGGACCGACCAATTTACTCCTCTGATGGCTCCAAGTGCATCGGTTTGAAGAAGTCCCTGGTGTTCTACAGGGGCAGAGCAGCCAAAGGATTTAAAACTGAC…	MDEKSDADKIDDIMLPGFRFHPTDEELVGFYLKKKIQQHSLPIELIKQVDIYKYDPWDLPKLAPTGEKEWYFYCPRDRKYRNSVRPNRVTGAGFWKATGTDRPIYSSDGSKCIGLKKSLVFYRGRAAKGFKTDWMMHEFRLPSISDSSAPKKFLDKNLPVNTISCTTETASFSALDIPSDKPMNPVACKPSPFSIPNKDLSTGYTFSPLEMPGPTTINTLDVASVLFNLSPTLNEDVSRASQSIDFEEPQQPVNVFSLGSPQDMQGGTREDDMGLRKYASAARASDEWGNIRSIVFPFSLSSDLPDAWKPNLPWDSPLS*
AcNAC090	AcNAC090	Achn229061	ATGGAAAAGGATTCGATTCTCAATAGGGAAGATGAGCAAATGGAATTGCCTCCGGGATTTCGGTTCCACCCGACTGACGAAGAACTTATAACTCACTACCTGTCCCAGAAGGTTATCGACACCTGCTTCTGCGCTAGAGCCATTGGAGAGGTCGATTTGAATAAGAATGAGTGGGTGATTTATAGGGTTTTTCAGAAGAGTTCAGATGGTAAGAAGATACATATTTCTGGATTAATGCCGTCAAAAATGCCGCCTGTAATGGACTGTTCGGTTTCGGCTCACGCGCCGTCCTGCTTCTCCAATCCAACAGAGGAGAAACCCCACCGAAACGACATCGTTGATAGCTTCAAAAGTCCTCTCCTAGCCTCTTGCTCTTCTTCAAAGGCTTCCAATTTCTCT…	MEKDSILNREDEQMELPPGFRFHPTDEELITHYLSQKVIDTCFCARAIGEVDLNKNEWVIYRVFQKSSDGKKIHISGLMPSKMPPVMDCSVSAHAPSCFSNPTEEKPHRNDIVDSFKSPLLASCSSSKASNFSPRPIPFPDSLFSTQFLPNVGNLHYPDFQDQSILGLLLENNEMDMKRDFKSEFSPVSMDILSYHEVGQRNYEDPINSGGPVDIDCLWNY*
AcNAC091	AcNAC091	Achn234861	ATGGATGAGAAGAGTGATGCTGATAAGATAGACGATATCATGTTGCCAGGATTTAGATTTCACCCGACAGATGAAGAGCTTGTTGGGTTCTACTTGAAGAAAAAAATTCAGCAGCGCTCGCTCCCAATTGAACTGATTAAGCAAGTGGATATCTACAAATATGATCCGTGGGATCTTCCAAAGCTGGCGCCTACGGGGGAGAAAGAGTGGTACTTTTACTGTCCAAGGGACCGGAAATACAGGAACAGTGCAAGACCGAACCGAGTCACAGGAGCTGGTTTTTGGAAGGCCACTGGAACGGACCGGCCAATTTACTCCTCTGATGGCCCCAGGTGCATCGGTTTGAAGAAGTCCCTGGTGTTCTATCGGGGCAGAGCAGCCAAAGGATTCAAAACTGAC…	MDEKSDADKIDDIMLPGFRFHPTDEELVGFYLKKKIQQRSLPIELIKQVDIYKYDPWDLPKLAPTGEKEWYFYCPRDRKYRNSARPNRVTGAGFWKATGTDRPIYSSDGPRCIGLKKSLVFYRGRAAKGFKTDWMMHEFRLPSISDSSAPKKFLDKNLPANEAWAICRIFKKTNSMAQRALSHSWASPIPETTSFDIFNIGAQPTHFSSETLSCTTETASFSALDIPSYKPMNPAACKPSPFSIPNEDLSTGFMFSPAEMPGPTPKNTLDVTSVLFNISPALIEDISKASENIDFGEPQPPFHVFSLSSPQDMQGSSGAARDSDEWGNIRSIGFPFSLSSDLADVWKPNLPWDSPPCPSEMSTTYHE*
AcNAC092	AcNAC092	Achn237291	ATGGGAGGGGCGACGCTGCCACCGGGGTTTCGTTTCCACCCAACTGATGAGGAACTAGTTGGGTATTATCTAAAGAGAAAAGTTGAGGGGCTTGCGATTGAACTCGAAGTCATTCCCGTGATCGATTTGTACAAATTCGATCCGTGGGAATTGCCAGAGAAATCATTCCTCCCAAAGCGCGATATGGAGTGGTTTTTCTTCTGTCCCCGGGATAGGAAGTACCCGAATGGATCACGAACGAATCGTGCCACCAGAGCCGGCTACTGGAAAGCCACCGGTAAGGACCGGAAAGTGGTCTGTCAGTCTTCAGTGACTGGGTACAGAAAAACCCTAGTCTTCTATCGTGGACGGGCCCCAATGGGGGACCGAACAGACTGGGTAATGCACGAGTATCGCCTC…	MGGATLPPGFRFHPTDEELVGYYLKRKVEGLAIELEVIPVIDLYKFDPWELPEKSFLPKRDMEWFFFCPRDRKYPNGSRTNRATRAGYWKATGKDRKVVCQSSVTGYRKTLVFYRGRAPMGDRTDWVMHEYRLCDNLSQGSPSFQGAFALCRVVKKNETQKTSDVHGEPKGKGVGSSSSNGDFTSTGMASDPVIISDDTTFQTSQLCNGSNFSSPVSSPYPTMPMVENEPFSMETNPSSLWVSPDLILDSSKEFPQGQGARGYFPGYELPNSTTQWQPYSLCEILPSLSFSNFTEGVEIGDGLSRFNSMSPYMGFYGNEDMPLPYEGYDHQTNSLRNPKPF*
AcNAC093	AcNAC093	Achn238591	ATGGCTTTATCAATACCGTATGGATTTAAATTCAGTCCTGAAGATCATGAACTCATTTATATTCTATACAGAAAGGTTAATGGAAACAGTCTTCCAGTTGATGAGGGTTTGATTGAAGAACGTGACCTCTTTGGAAAAGAGGAACCGTGGGAGATTTTTGGTCGAGGGACGGAGAAGACACGCTATTTTTTTGTGAAACTGAAGAAGAAAGGCAAGAGTGCTGATGGTTCAAACTTTGTTCGAACCGTTGGCAAAGGTACGTGGAAAGGCCAAGATGGACAGATCCCTATTAAGGACCAGCAAGGAAGGACGATTGGATTTAAGAAGAATTTGGTTTATAAGGGTAAAGGGCCGAACACCAAAGGGAGATGGCTCATGAAGGAGTATCATCTCCATGGT…	MALSIPYGFKFSPEDHELIYILYRKVNGNSLPVDEGLIEERDLFGKEEPWEIFGRGTEKTRYFFVKLKKKGKSADGSNFVRTVGKGTWKGQDGQIPIKDQQGRTIGFKKNLVYKGKGPNTKGRWLMKEYHLHGVSLQPPPKLNDYVLCRIRKKDDGKKQNVPFDMEAHSRCQRIGGNQDGEGVSSMSCAENSILGRKRPRIEYMMDYELPNLSVADATIMVESTDKERDHCMDRLGAENCVSALSEGISKSFKQDDDAEFLRGLSPIFKKFSDEGFGARLWTESEAEQMGDPQEALRDLEINSEMFC*
AcNAC094	AcNAC094	Achn239781	ATGGCTTTATCGATTCCGTATGGATTTAAATTCAGTCCTGAAGATCATGAACTCATTTATATTATATACAGAAAGGTTAATGGAAACAGTCTTCCAGTTGATGAGGGTTTGATTGAAGAACGTGACCTCTTTGGAAAAGAGGAACCGTGGGAGATTTTTGGTCGAGGGACGGAGAAGTCACGCTATTTTTTTGTGAAACTAAAGAAGAAAGGCAAGAGTGCTGATGGTTCAAACTTTGTTCGAACGGTTGGCAAAGGTACTTGGAAAGGCCAAGATGGACAGATCCCTATTAAGGACCAGCAAGGAAGGACGATTGGATTTAAGAAGAATTTGGTTTATAAGGGTAAAGGGCCGAACACCAATGGGAGATGGCTCATGAAGGAGTATCATCTCCATGGT…	MALSIPYGFKFSPEDHELIYIIYRKVNGNSLPVDEGLIEERDLFGKEEPWEIFGRGTEKSRYFFVKLKKKGKSADGSNFVRTVGKGTWKGQDGQIPIKDQQGRTIGFKKNLVYKGKGPNTNGRWLMKEYHLHGVSLQPPPKLNDYVLCRIRKKDDGKKQNVPFDMEAHSRCQRIGGNQDGEGVNSVSCAENSIIGRKRPRIEYMMDYELPNLSVADAAIMVESNDKERDQRMDHLGAENCIPASSEGISKCFTQDDDAEFFRGLNPIFEKFSDEGFGGMLWTESEAEQMGDPQESLQDLEINCEMFC*
AcNAC095	AcNAC095	Achn241171	ATGTCTTTTCCCTGCTCAGAGACTATAACTATGGAGGTTGATGAGCAAAACAAGCCGAATCCATTGGGCACTTCAGCAACTGCTACTCAAACCAATTCCATAACTCCTATGAATAAACATCACCAATATGAGGAAGAAAAAAAGGAAGAAAAAGAACAACTTTTTCCACCAGGATATCGATTCTGCCCCTACGACAATGAACTCATCTTCTATTACTTGAAGAAGAAGATCTTGAACTTGCCCTTGCCTCATAACAAGATCAAGGATGTGAATCTCTATACGCACAATCCCGAACACCTCGCAGCGTGTTACCCCGTCCTAGGGGACAAGGATTGGTACTTCTTCACACCAAGAGATCGAAAATATCGAAATGGGAATAGACCAAACCGAGCGGCTGGT…	MSFPCSETITMEVDEQNKPNPLGTSATATQTNSITPMNKHHQYEEEKKEEKEQLFPPGYRFCPYDNELIFYYLKKKILNLPLPHNKIKDVNLYTHNPEHLAACYPVLGDKDWYFFTPRDRKYRNGNRPNRAAGDGYWKATGADKKIEHKGELIGLKKALVFYLGKAPRGEKTNWIMHEYRILEAKPRTKKSENDMRLDDWVLCKIYQKEEKNKSKKNEQEDQGDSGRHSPILSEECNIPPALVDDIAQMSGDYINAIANSSSHINVGNDFIQPPLAPPQITLFPDIYPSDNINHFGAHHLHVHLPMSLNYEVQQFGLGHHLGPSNENGLDIVPRRLQQDYLNIPNVSNYGVPQADPSMHSLLDQENYFQPGSGLDNFLRFDGSNSPPS*
AcNAC096	AcNAC096	Achn241181	ATGTCTTCTTTCTCAGAGAGTCCAACTGTGGAGGTTGACGATCAGCAAAGCAAACCAAATTACCCGGTCATTACTCAAATCAATGACATTATGCCTACAAATATATTTCATCATCAATATCAACATCATCAATATCAAGAAGAAGAAGAAGAAGAAGAAGAAGAAGAAGAAGAGCAAAGCTTCCCACCTGGGTATCGATTTTGCCCCACCGACACTGAACTCATCGTGTATTACTTGCAGAAGAAGGTATTGAACAAGCCCTTGCCTCATGACAAAATCAAGGATGTGAATCTTTATAGCTACAATCCCCAACACCTTACAGGGGACAATGATTGGTACTTCTTCTCGCCAAGGGATCGAAAATATCCCAAGGGAAAAAGACCGAACCGAGCAGCCGGT…	MSSFSESPTVEVDDQQSKPNYPVITQINDIMPTNIFHHQYQHHQYQEEEEEEEEEEEEQSFPPGYRFCPTDTELIVYYLQKKVLNKPLPHDKIKDVNLYSYNPQHLTGDNDWYFFSPRDRKYPKGKRPNRAAGDGYWKATGIDKSIKHKNEVVGYRKSLAFYLGKAPNGNKTNWIMKEYTVVDAPPVTKKSENDMKLDNWVLCRIYQKNKSKKKEQDDENHDSGRHSPNLFNIPPNVPQNVPQALENNVPQVNLYINGIGNSNTNGFVANNFNNFGAHQHHHQQPTSVNSGAQQFGFGHHLGHSNQNISSQEYLPFYGLDSMSRDLFEHSKWG*
AcNAC097	AcNAC097	Achn244831	ATGGCTTTACCAGTTCCGTCAGTTCCGTCTCTCGTTCAAGCATCTCATCAGATGGCTTTATCGGTTCCGTATGGATTTACATTCAGTCCTGAAGATCATGAACTCATTTATATTCTATACAAAAAGGTTAATGGAAATAGTCTTCCAGTTGATGAGGGTTTGATTGAAGAACGTGACCTCTTTGGAAAAGAGGAACCGTGGGAGTTTTTTGGTCGAGGGACGGAGAAGACACGCTATTTTTTTGTGAAATTGAAGAAGAAAGGCAAGAGTGCTGATGGTTCAAACTTTGTTCGAACCGTTGGCAAAGGTACGTGGAAAGGCCAAGATGGACAGATCCCTATTAAGGACCAGCAAGGAAGGACGATTGGATTTAAGAAGAATTTGGTTTATAAGGGTAAA…	MALPVPSVPSLVQASHQMALSVPYGFTFSPEDHELIYILYKKVNGNSLPVDEGLIEERDLFGKEEPWEFFGRGTEKTRYFFVKLKKKGKSADGSNFVRTVGKGTWKGQDGQIPIKDQQGRTIGFKKNLVYKGKGPNINGRWLMKEYHLHGVSLQPPPKLNDYVLCRIRKKDDGKKQNVPFDMEAHSRCQRIGGNQDGEGVNSVSCAENSIIGRKRPRIEYMMDYELPNLSVADAAIMVESNDKERDQRMDHLGAENCIPASSEGISKCFTQDDDAEFFRGLNPIFEKFSDEGFGGMLWTESEAEQMGDPQESLQDLEINCEMFC*
AcNAC098	AcNAC098	Achn245061	ATGGAAAAGGTTTTTCATGATGAAGAGGAAATCGAATTGCCTCCGGGATTTCGATTTCACCCGACCGACGAAGAGCTCATAACTCATTATCTTTCCGAGAAAGTCATCAACACTTCCTTCAATGCTAAAATCGTCGGTGAGATCGATTTGAATAAGGTTGAGCCTTGGGATTTGCCTTGGAAAGCAAAAATGGGTGAGACAGAGTGGTATTTCTTCTGTGTGAGAGATAGGAAGTACCCAACAGGGTTGAGGACAAACAGGGCAACTGAGGCTGGTTATTGGAAAGCCACAGGCAAAGACAAGGACGTTTACCGAATGAAAACCCTAGTTGGGATGAAGAAGACTTTGGTTTTTTACAAAGGGAGAGCTCCAAAAGGAGAAAAATCAAACTGGGTCATG…	MEKVFHDEEEIELPPGFRFHPTDEELITHYLSEKVINTSFNAKIVGEIDLNKVEPWDLPWKAKMGETEWYFFCVRDRKYPTGLRTNRATEAGYWKATGKDKDVYRMKTLVGMKKTLVFYKGRAPKGEKSNWVMHEYRLEGNCSFPNLPETAKNEWVICRVFEKGSGGKRTHISSLGRMRNDGEKLDSQNLPPLMEYSAYSDSQTRTTSFEISHVSHVTCFSQNDIAQSFNKIPLVHSDTSPVSMLCSNSSVSDSLFSTQFVPYTRNSEYRDGDVRFFIQNNGGIDKKFSKSEFSNDTGNMSTDLSSAVSGYNKMGQGYFGDQEDLISSHGPVDLDCFWNC*
AcNAC099	AcNAC099	Achn254041	ATGGCTATAACGTTTCCTGTTGGTTTTCTATTTCGTCCCACCGATAAAGAAGTCATCAAACACTACCTACTGAAGAAACAGATCGGGGAGGAACTACCACTGAACGGAGTGATTCAAGAACGTGACGTTTACAGTGAGGAAGTACTCTCTGAGGTATTTCAATCATCGGAAACTCACGTGTACTTCTTCACCCAATTTAAGAAGAAGTCCTTGAACGGGTCAAATCATGATCGAACCATGGGAAAGGCTACGTGGAGATCTGAAAGTGTAGACGATAGTCGATTGGATGAAAAAATGATTATTGGTAAAAAGCGCTTGTTAGACTATATTAACCCTGGTTCTGTCGGGGATCGTGACTGGAACATGAAAGAATTTAGCCTCGACGGGGTTTTACTCGAA…	MAITFPVGFLFRPTDKEVIKHYLLKKQIGEELPLNGVIQERDVYSEEVLSEVFQSSETHVYFFTQFKKKSLNGSNHDRTMGKATWRSESVDDSRLDEKMIIGKKRLLDYINPGSVGDRDWNMKEFSLDGVLLELPKTSSDYVVCLLEKKERAIKRDRQKNMQSKRNAPVNTPSGCFNNKKIKLSSKQNQQMENRQTESAPLVDEQVGLITGEAGVKTLEQIMQYLLELDLSMWPPTPWQGYRLLLAASYDLSECTSMPPLVEDKPAATVDEEGGCTSRKQEIRMLLVEKSHWEYQPSIAAPESQADDAVMDSIILLSTTVEGFAEDFIEDFVDQFLNGNS*
AcNAC100	AcNAC100	Achn254051	ATGGCTAAAAGGCTTCTTGAAGGCCTCAAATTTCGTCCCACCGATCAAGAACTGATTAATGACTACCTATTCAACAAGATTATTGGGAACGAGTTGCCATTCGATGGGATCATTCTCAAGCGTGACGTTTACGATCAGCATGACGAGAATGGGGACGTGAGTGAGGACACCCAATCCTACTTCTTCACCCGATTGAAGAAGAAGATTGTGAATGGGGAGACGTATTGCCGAACGGTTGGAAATGGAACGTGGAGGTTTCAGTACTCGAGGGTTATCAATGCGGATGAATATGATGATGAAAGCATCCCTATCAGAATAAAGCGCCGTTCGGAATATATTGACAGTGGTTCAGTCCAACATAAAAATTGGATCATCATGAAATTTAGTCTTGCTGGCATT…	MAKRLLEGLKFRPTDQELINDYLFNKIIGNELPFDGIILKRDVYDQHDENGDVSEDTQSYFFTRLKKKIVNGETYCRTVGNGTWRFQYSRVINADEYDDESIPIRIKRRSEYIDSGSVQHKNWIIMKFSLAGISLEHPLSSKDYVICRLQKSRGGKHGDEAPVNTPSGCFNNKRIKLPSKQNQQMENQQTESALLVDE*
AcNAC101	AcNAC101	Achn262621	ATGGTGTGCCACGTCACCAACGTCTTAGAATCGTCATGCAAGTTGAAATTTCAATTTTTCAAGCCCCCCTACTCGAGATCGAGAGAGAGATCAAGAGAGAGAGAGATGACAGCTGATTTGCAGTTGCCACCTGGCTTCAGGTTCCATCCTACGGACGAGGAGCTAGTGATGCACTATCTCTGCCGTAGGTGTGCGTCGCAGCATATTTCTGTTCCCATCATTGCCGAGATTGATCTCTACAAGTATGACCCGTGGGATCTTCCAGGTTTGGCCCTGTATGGTGAAAAAGAATGGTACTTCTTTTCGCCTAGGGACCGGAAGTATCCGAATGGATCCAGACCAAACCGGGCAGCGGGCCATGGGTATTGGAAGGCGACCGGGGCTGATAAGCCGATCGGC…	MVCHVTNVLESSCKLKFQFFKPPYSRSRERSREREMTADLQLPPGFRFHPTDEELVMHYLCRRCASQHISVPIIAEIDLYKYDPWDLPGLALYGEKEWYFFSPRDRKYPNGSRPNRAAGHGYWKATGADKPIGHPKAVGIKKALVFYAGKAPKGEKTNWIMHEYRLADVDRSARKKSNSLRLDDWVLCRIYNKKGSIEKQNVVAYQQQPIDSSEMYEQKPDILSHGGALPPPPPPPRESSTAAGMFSDLLHLDKSDSVPRLHTDSSCSEHVLSPEVTCEREVQSEPTWAKSSLDFPFHYVDATIDSTFTSPLQDMFMYLQKPF*
AcNAC102	AcNAC102	Achn266441	ATGGAAAGAAAGCTGGGAGTCTTGTTCCGAGTATTTTCCTTGTTCTTGCCGAGGACCAATAATTGTTTAGGATCGATGACGGTTCCTGAGGATGCTTCGTGCTTCGGAGACGGAGGGTGTTGGCCGCCTGGGTTTCGGTTCCACCCGACGGACGAGGAGCTCGTGCTGTACTATCTGAAGAGGAAGATCTGTCGCCGGCGCCTGAAGCTCGACATCATTGGCGAGACAGACGTGTACAAGTGGGACCCGGAGGAGTTGCCTGGGCTCTCCAAATTGAAAACTGGGGACAGGCAATGGTTCTTTTTTAGCCCAAGGGACAGGAAGTACCCTAATGGAGCAAGGTCAAATAGGGCAACCAGGCAGGGGTATTGGAAAGCTACTGGGAAGGATCGCACCATA…	MERKLGVLFRVFSLFLPRTNNCLGSMTVPEDASCFGDGGCWPPGFRFHPTDEELVLYYLKRKICRRRLKLDIIGETDVYKWDPEELPGLSKLKTGDRQWFFFSPRDRKYPNGARSNRATRQGYWKATGKDRTITCNSRAVGVKKTLVFYKGRAPVGERTDWVMHEYTLDEEELKRCQTAQDYYALYKVYKKSGPGPKNGEQYGAPFREEDWADDDTTIVNDRTKHETPVKQVNDIASVDNTRTNCQVQSAFNDFDEFMNQIANESLLVQPLGVDFGYALHEVVGEEENQSSLVDQSFREANLQERSMVLQPSWQQNDVQPSFGLTQSATSQLKLCETSEVTSAPIISRQESHDSELEDFIEMDDLVGPGPTVQNMANDLIGPAPTVDMPVENIQFDEFD…
AcNAC103	AcNAC103	Achn267671	ATGGCAATCTTGGCCTTGGACTCTCTGCCGGTAGGGTACCGATTTCGTCCGACGGAGGAAGAACTCGTCAATCACTTCCTGCGTTTGAAGATCAACGGAGATGAGGACGAAGTCAGTAATATTCGAGTCGTTGATCTCTGTAAACAGGAGCCCTGGGATTTACCTGATATGTCGCTGATAGAGACGAATGATGATGAATGGATTTTCTTCTGTCCCATAGATCGGAAGTACAAAATCGGAAGGAGAAAAAATAGGGCAACGGTTGCTGGGTATTGGAAGGCGACCGGTAAGGATAGGTTGATAAAGTCTGTTAAGGGAATGACTGTGATTGGCACAAAGAAGACTTTGGTCTTCTATACCGGGCGTGCTCCAAATGGGAAGAATACTAACTGGGTAATT…	MAILALDSLPVGYRFRPTEEELVNHFLRLKINGDEDEVSNIRVVDLCKQEPWDLPDMSLIETNDDEWIFFCPIDRKYKIGRRKNRATVAGYWKATGKDRLIKSVKGMTVIGTKKTLVFYTGRAPNGKNTNWVIHEYCGHIKELDGTKSEQGSFVLCKLIKRHNKKLDGKPDGNADHSNCDDVEGNVSSPAIDRSFSDIIQSELVTPMTTAQNEMLPFSSESCLGEHSNCDNVEGNVSSTAVVRSFSEVIQSELVSRTTTVQNEMLPFSSENWLAENCNRTTLDAPLPTESPNNGCIAHDAGDKSTVQTDLDIHEMLKSMFPDPMTDLPDGHDNMLLPLNSQMQVECGSSYNLQVDPMMDHDQKGTKLQYEPNEHDIDDFLNSIIVSLDEDCEAPNDVNL…
AcNAC104	AcNAC104	Achn272561	ATGGCCCACGAATTGGCGGCAATTGTCCCTTCGCCGCCGCCGACTTCGCTGGCGCCGGGGTTCCGGTTCCACCCGACGGATGAGGAGCTGGTGCAGTACTACCTCAAGCGCAAGGCCTGTGCGAAACCCTTCCGATTCGAAGCCGTCTTGGAAATCGATGTCTACAAATCTGAGCCCTGGGAGCTTGCTGGTCATTCAAGGCTTAAGAGCCGAGACCTAGAGTATTACTTCTTTAGCCCTGTAGATAGAAAGTATGGGAATGGATCTCGGTTGAATCGAGCCACTGGAAAAGGGTATTGGAAGGCCACTGGAAAGGATCGGTCAGTACGTCACAAGGGCCAGACAATTGGGATGAAGAAAACCCTTGTGTTTCATGGGGGACGGGCTCCAGATGGCAAG…	MAHELAAIVPSPPPTSLAPGFRFHPTDEELVQYYLKRKACAKPFRFEAVLEIDVYKSEPWELAGHSRLKSRDLEYYFFSPVDRKYGNGSRLNRATGKGYWKATGKDRSVRHKGQTIGMKKTLVFHGGRAPDGKRTNWVMHEYRLADRDLERDGVTQDAFVLCRIFQKSGLGPPNADRYAPFIEEEWNDDVPMVIPGEEEPGYEMVNADDSQVEGNDFEQDTHSHNMAALYQTELPNGCQNVPFFCKRETSGYAPFPCTVDAEPISVVPNKKSRLDDPNSSNANGSEDSTTTTHDLCTTNTSSALVEIPLLESLDPKENHSNKLTAFDSATLEKSVPPGYLKFINNLENEILNVSMERETLKIEVMRAQAMINVLQSRIELLNKENEDLKRG*
AcNAC105	AcNAC105	Achn272571	ATGGCACTTGACCTAAAAGGTCTACTGAAACACTCTCTCTCTCTCTCTCTCTCAATTTCTCTATCTACGAAACCCTATTTCTCTCTCTTTACAAGCCCTGAATCGCTCATGGACCTTGATCCGGCACCGGCCGCACCTTCGCTGGCTCCAGGGTTTCGGTTTCACCCCACAGATCAAGAGCTGATTGGGTACTACCTGAAACGCAAGGTGTGTGGCAAGCCCTTTAGCCTCAACGCAATCTCGGAAATCGACAGCTACAAGTCCGAGCCCTGGGACCTCCCAGGGAAGTCGAAGCTGAAGAGCAGGGACTTGGGGTGGTACTTTTTTAGTGCAGTGGATAAGAAGCATGGGAATGGGTGGAGGATGAACAGGGCTACGGAAAGAGGATACTGGAAGACT…	MALDLKGLLKHSLSLSLSISLSTKPYFSLFTSPESLMDLDPAPAAPSLAPGFRFHPTDQELIGYYLKRKVCGKPFSLNAISEIDSYKSEPWDLPGKSKLKSRDLGWYFFSAVDKKHGNGWRMNRATERGYWKTTGNDRPVIHSHPQILKADIASEDVLLPLSFYYEDTNSYVQELADLDNDAQKLLLGMGESYRAPEQPDGQHMFDFPVQNDIYTKPVRHEYIGEPCNTVDSEDADYLLDEPFLDTNDNTQFDDGSFLETNDLSNPVKTESSCFDMVEDYLTFFDADDNSSQAMIFDSSKMIGYENFDSHQTSLTQKCANGGAQQGAMRGQQLLQGHDNDVASTSKQKPGKYGSEIQHPFIKQASCMFSSKDAALQLSSTSHSSSSISVTASIIHTRNI…
AcNAC106	AcNAC106	Achn276021	ATGGCGAAAAGTATTCCTGCTGGTTTCAAATTTCGTCCCACCGATCAACAATTGATTCATGACTACCTATTCAACAAGATTGTAGGGAAGGAGTTGCCATTCGAAGGGATCATTCTCGAGCGTGATGTTTACGACGAACAAGTACTGTCCCAGATATTCCGATCATGGGACGAGAGTGGGGACACCCGATCCTATTTCTTCACCCGATTGAAGAAGAAGGCTGCGAACTATTGCCGAACCGTTGGAAATGGCACGTGGAGGTCTCAGTACTCGAGGGTTATCAATGACGGTGAAAGCAACACGATCGGAATAAAGCACAGTTTCGAATATATGAAAAGTGGTTCGGTCCAACATAAAAAATGGATCATGATGGAATTTAGTCTCGCTGGCGTTTTGCTT…	MAKSIPAGFKFRPTDQQLIHDYLFNKIVGKELPFEGIILERDVYDEQVLSQIFRSWDESGDTRSYFFTRLKKKAANYCRTVGNGTWRSQYSRVINDGESNTIGIKHSFEYMKSGSVQHKKWIMMEFSLAGVLLEQPRSVSSLFMHAYHVGFGFEMGGVICDLYVKNKTSLLGKNQILKTQRHEP*
AcNAC107	AcNAC107	Achn276961	ATGGTTGCTGGCCAACGGGTTTCGGTTCTCGCCGACCGACGGAGAATTGATATCTTATTACTTGAAGAAGAAGCTCGAAGGGTCCGAAAAAGGGCAACTGAATCTGGCTATTGGAAAGCTACTGGGAAAGAAAGAAATGTAAAGTCAGGTTCTAATTTGCTTGGTACAAAAAGGACTCTGGTGTTCCACAAAGGTCGTGCACCAAAAGGCGAGAGGACTGAATGGATAATGCATGAGTATTGTATGAGCGGAATGTCTCAGGATTCTCTGGTTGTTTGTCGCCTCCGGAAGAACACTGAATTTCGATTAAATGATAGTCCAAGACAAGGTTCTTCGAGCCTAAGGCCTTTATCTACCGAGGATAGTATTAATTTTACCTTGTCTGAAGTTGCTGTTGAA…	MVAGQRVSVLADRRRIDILLLEEEARRVRKRATESGYWKATGKERNVKSGSNLLGTKRTLVFHKGRAPKGERTEWIMHEYCMSGMSQDSLVVCRLRKNTEFRLNDSPRQGSSSLRPLSTEDSINFTLSEVAVEQLGLLEGAKAVESCLKECSSSHNSHSVEQQIDSESESNLKLAIELSQLCSSSCQGFDDEECYAEILKDDIVDLGKTLLPPTPDLLPMVPEKTEDEKCCQQPEQAIPSHVLPLQGKANRRIRLRWLKYHHKFHFKPVENS*
AcNAC108	AcNAC108	Achn279951	ATGGGTGATGATAACAATGTCAACCTCCCACCGGGGTTCCGATTCTACCCCACCGACGAAGAGCTCGTTGTCCACTTCCTCCATCGCAAGGCCGCCCTCTTACCTTGCAATCCAGAAGTCATCCCTGATCTCGACCTCTATCCCTATGATCCTTGGGAATTAGACGGTAAGGCGATGGCGGAAGGAAACAAATGGTACTTTTTTAGCCGAAAGACGGCGAACCGGATTACGGGCAATGGGTATTGGAAGCCATTAGGTGTTGATGAACCAATATTTACAAGTGCTAGCAAGAAAGTTGGTATGAAGAAATGTTATGTGTTCTATATTGGTGAAGAACCCGAAGGGGTCAAAACAAATTGGATCATGCAAGAGTACATGCTCTCGGAGTCCGGGTCTAGT…	MGDDNNVNLPPGFRFYPTDEELVVHFLHRKAALLPCNPEVIPDLDLYPYDPWELDGKAMAEGNKWYFFSRKTANRITGNGYWKPLGVDEPIFTSASKKVGMKKCYVFYIGEEPEGVKTNWIMQEYMLSESGSSSSRSSKRRGNPKVDYSKWVLCRVYEHDCDDGGGDGMELSCLDEVFLSLDDLDEISFPNYN*
AcNAC109	AcNAC109	Achn282481	ATGGAGATGCAAGGGGAAGAGGGAGTGTCGATGAAGGAAGAAAAACTACCACCGGGGTTTAGGTTTCATCCAACAGATGAAGAACTAATCACTTATTATCTCATAAATAAGATCTCCGATGCTAACTTTACAGCAAGGGCCGTCACCGATGTTGATCTAAACAAATCTGAACCATGGGATCTTCCAGGTACCCTAAGAGACCGGAAATACCCAACGGGAGTTAGAACAAACAGAGCAACAAACACGGGATATTGGAAGACGACGGGGAAAGACAAGGAGATATTCAACAGTGTGAGCTCAGAGTTAGTTGGAATGAAGAAAACATTAGTATTCTACAGAGGGAGAGCTCCCAGAGGAGAGAAAACGAATTGGGTCATGCATGAATATCGTATCCATTCT…	MEMQGEEGVSMKEEKLPPGFRFHPTDEELITYYLINKISDANFTARAVTDVDLNKSEPWDLPGTLRDRKYPTGVRTNRATNTGYWKTTGKDKEIFNSVSSELVGMKKTLVFYRGRAPRGEKTNWVMHEYRIHSKSAIRTPKKSSGVKKYPSNHSSSRAALLNPYSLEIGPSAAMHYSQMLQAAEACQFPSVGRNHMMSNDMAEHMSSRVLRSNPSTSLVNFPIQPQLINYPPEAGCFTISGLNLNLGGGGATSSGFHHPPPPPPVVMNQQDHHVSSSIFSGGLASEAVYGTAEVTANNNANHVANTNRFMTMDHCLELDNYWPAPY*
AcNAC110	AcNAC110	Achn282651	ATGACGGTCCAAATTAAATTTGACCTAAAGGATGAGAAGTGCAAAATAGGATCCACCCCACAAAATGATTGGTACTTTTTCAGCCACAAAGACAAAAAATACCCAACGGGGACTCGAACAAACCGTGCGACTGCAGCTGGGTTTTGGAAGGCCACTGGTCGTGACAAGGTGATATACAGTAGCTTGAGAAGAATTGGAATGAGGAAGACACTGGTGTTCTACAAGGGACGGGCCCCACATGGGCAAAAATCAGACTGGATCATGCATGAATACAGGCTAGATGATCATAGCTCCCATGACGCCACCCACCCTTTGTTTGAATATTTTTTCCAAACTTCTAAATCTATTGGTGAATATATCCAGGCTAATCATGTGGGAGGAGACTCATTGCCTGAAGAA…	MTVQIKFDLKDEKCKIGSTPQNDWYFFSHKDKKYPTGTRTNRATAAGFWKATGRDKVIYSSLRRIGMRKTLVFYKGRAPHGQKSDWIMHEYRLDDHSSHDATHPLFEYFFQTSKSIGEYIQANHVGGDSLPEEGWVVCRVFKKKNYHKALESPQSSSPTSMDLRSQIIRNSTNNDGILDQILHYMGKSCKQETQTITNPNNGHMLYLPSFNTAIDALQDRFTHLPRLETAPTNSPFDHEALDDMFLETEPSCTEQGSGQRDWVVLDRLVASQLNGQDDTSNDDFCFPVDHNIQLANLRSNRVLTNVQPPCQGYNSEIDLWNFARSSSASSSDPLCHLSV*
AcNAC111	AcNAC111	Achn289231	ATGAATTCAGCTGAAGAAGAGTCATACAAGAACGAAGGGACTTACAATATCGATACTTGCAATTCTACTCTGAAATCTTGTGGAATTGCTGATTCTGTGAGCTCAGCCTGGGGCAATGATGAGTTTTTTCATGTTTTTTCTTCGAATCGGTGTGCCAAAGGTGACGAGGCTAAACCTGCTGACAAATATTTACTGTTTGAGAGATTCATCCAGTCTGGACTGCATTGCCTTGGTCTTCATAGTTCAAATGAAATTGATTTGGCAGGATTATGGAAGGAAACTGAACCTCTTGCTCATTTGAGAAGGCAAGGCCAATCAAATGCACTGATGGATTTCTTGGATTGCATCACGCGAAGTCATGATAGCAAACTTGTTTTCTTTGGACGTGGCTCAAATGGG…	MNSAEEESYKNEGTYNIDTCNSTLKSCGIADSVSSAWGNDEFFHVFSSNRCAKGDEAKPADKYLLFERFIQSGLHCLGLHSSNEIDLAGLWKETEPLAHLRRQGQSNALMDFLDCITRSHDSKLVFFGRGSNGKQLMSNLSMVEARLPPGFRFHPRDEELICDYLVKKVTCCGCHLMIEVDLNKCEPWDIPETACVGGKEWYFYSQRDRKYATGLRTNRATISGYWKATGKDRPILRKGTLVGMRKTLVFYQGRAPKGRKTDWVMHEFRLEGPLGLPITSSLKEDWVLCRVFYKNREVAARQGIGSSLNDDTISSSSLPPLMDSYITFDQTQTNNNNITNDLYEQVPCFSIFTPNQITPISSHVTHMNPTNMSTKLTTPTTLGGIKPDLGSCLNPFSCD…
AcNAC112	AcNAC112	Achn289301	ATGGAGAGCACGGATTCGTCGACGGGGTCACCACAGCCGATCCTACCGCCGGGGTTCCGGTTCCACCCCACAGACGAAGAGCTGGTGGTTCACTACCTCAAGAAGAAGGCCGCCTCCGCCCCTCTCCCGGTCTCTATCATAGCCGAAGTTGATCTCTACAAGTTTGATCCATGGGAGCTCCCAGCCAAGGCCACGTTTGGGGAGCAAGAGTGGTACTTCTTCAGTCCGAGGGACCGGAAATACCCGAATGGAGCGAGGCCTAACAGGGCGGCGACTTCCGGGTACTGGAAAGCGACGGGAACTGACAAGCCGGTGCTGAGCTCCGGTGGGAGCCAGAAAGTTGGTGTGAAGAAAGCCCTGGTTTTCTATGGAGGAAAGCCTCCAAAAGGGGTTAAAACA…	MESTDSSTGSPQPILPPGFRFHPTDEELVVHYLKKKAASAPLPVSIIAEVDLYKFDPWELPAKATFGEQEWYFFSPRDRKYPNGARPNRAATSGYWKATGTDKPVLSSGGSQKVGVKKALVFYGGKPPKGVKTNWIMHEYRLVENKLNSKPPGCDAANKKASLRLDDWVLCRIYKKSYLLSPMDHERDDTMSDMLARMPPSSIPLCQQTPKLPPEKATSYGSFLGNEHTLFDEMLGHDNAYISHLASKPQLPMKRALPSVYWVDDVGEAGSSSSKRLIHLDGNEGSTSKTDETNSMATLLSSLSQLPQTPSMMDDVFRWYS*
AcNAC113	AcNAC113	Achn293411	ATGATAGATTTTGGTTTTGGGAGAGAGAAAGAAGAAAATATGGATGAGAAGAATGAGAGCGAAAAGATGGGTGATGTCTTGCTGCCGGGGTTTAGGTTTCATCCCACGGATGAGGAGCTCGTTGGGTTCTACTTGAAGCAGAAGATTCAGCAGCGGTCGCTTCCTATTGAGCTAATCAAGCAAGTGGATATCTACAAATATGATCCTTGGGATCTTCCAAAGCTGGCATGTACCGGGGAGAAAGAGTGGTACTTCTACTGCCCGAGGGACCGTAAATACAGGAACAGCGCACGGCCAAACCGTGTCACGGGAGCTGGATTTTGGAAGGCCACGGGAACGGACAGACCGATTTACTCCTCTGACGGCACCAAGTGCATCGGTTTGAAGAAATCCCTAGTG…	MIDFGFGREKEENMDEKNESEKMGDVLLPGFRFHPTDEELVGFYLKQKIQQRSLPIELIKQVDIYKYDPWDLPKLACTGEKEWYFYCPRDRKYRNSARPNRVTGAGFWKATGTDRPIYSSDGTKCIGLKKSLVFYRGRAAKGLKTDWMMHDGFSALDIPSYKPINPTVHKTSPFTVPNGDVSASFMFSPIETPGPAMLFNLSPTLIGEASKTYESIDFEGSQQHFDSFSIGSPQDIQGNIRTISFPFSLPDAWKPNLPWDSPLLS*
AcNAC114	AcNAC114	Achn293491	ATGGAAAAGGTTGCTTATGATGAAGAGGAAATCAAATTGCCTCCGGGGTTTCGATTCCACCCAACCGACGAAGAGCTCATTACTCACTACCTATCTGAGAAAGTTCTTAACACCTCCTTCAATGCTAGAATCGTCGGAGAGGTCGATTTAAATAAGGTTGAGCCCTGGGATTTGCCTTGTAAAGCAAATATGGGTGAGAGAGAGTGGTATTTCTTCTGTGTGAGAGATAGGAAGTACCCAACTGGGTTGAGGACAAACAGGGCCACTGAGGCTGGTTATTGGAAAGCCACAGGCAAAGACAAGGAGGTTTACCAAATGAAAACCCTAGTTGGGATGAAGAAGACTTTGGTTTTTTACAAAGGGAGAGCTCCAAAAGGAGAAAAATCAAACTGGGTCATG…	MEKVAYDEEEIKLPPGFRFHPTDEELITHYLSEKVLNTSFNARIVGEVDLNKVEPWDLPCKANMGEREWYFFCVRDRKYPTGLRTNRATEAGYWKATGKDKEVYQMKTLVGMKKTLVFYKGRAPKGEKSNWVMHEYRLEGKCSFPNLPETSKNEWVICRIFQKGSDGKRTHFSRLAMVKNYGEKLDSRNLPPLMEYSDYSDNQTRTNNTSHVSHVTCFSHQSQSENPENDTVQSFNKIPLLPSDTSPVSMLCSNSSVLDSLFSTQLVPYTGNSDYQGGDLRFSIQNNGRIDKRFAKSEFLNDTRKMSTDLSLVVSGYDEMGQGYFRDQDDLIFSDGLVDDCLWNY*
AcNAC115	AcNAC115	Achn294661	ATGAGCAGCCAAGATCATGAGAGCAACGAACATGATAATCGTGATCACGATGACGATGATGACGAGCATGAGCACGACCTGGTGATGCCGGGCTTTCGCTTCCACCCTACAGAGGAAGAACTCATAGAGTTCTACCTTCGCCGTAAAGTTGAGGGCAAGCGCTTTACCGTTGAGCTCATCACTTTCCTTGATCTCTATCGCTACGACCCTTGGGAACTTCCTGCCATGGCAACGATTGGGGAGAAGGAATGGTACTTCTACGTGCCTAGAGATCGGAAGTATAGAAATGGGGATCGACCCAATCGTGTGACGACATCTGGATACTGGAAGGCAACCGGAGCGGATAGAATGATTCGGAGTGAGAATTTTCTTTCAATTGGGCTGAAGAAGACACTCGTT…	MSSQDHESNEHDNRDHDDDDDEHEHDLVMPGFRFHPTEEELIEFYLRRKVEGKRFTVELITFLDLYRYDPWELPAMATIGEKEWYFYVPRDRKYRNGDRPNRVTTSGYWKATGADRMIRSENFLSIGLKKTLVFYSGKAPKGIRTSWIMNEYRLPQQETERLQKAEISLCRVYKRPGVEDHPSVPRSLPTRASSSRATQINRSQAQPFGGHSMQSQVDEVEKMSEASASSSTDVGTSLGLSNPNPYVGSNLHRISYKSPRISDIPDPTEYEQILSSFSASRLASMASPLAPPSQEGCPNLVANSTTTAAATVFTSSTTTSLVPSQNYIPVDDLHRLINLQQASITHQQQQQQQQQQQQYFQNHLYQYSSQFPNLQPQSVSLPLNMVWDWNSINEGNKDF…
AcNAC116	AcNAC116	Achn296141	ATGAATATTTCAGATAGTAAAAGTAGGGATAATGATGTTATGCTTCCCGGTTTTCGGTTTCATCCAACAGACGAAGAGCTTGTTGGGTTTTATCTGCGACGAAAGGTGGAGAAGAAATCTCTCACTATGGAACTCATCCAACAGGTTGACATCTACAAATTTGATCCGTGGGAACTTCCTAATGGTAGTGGAGCAACCATCGGCCTTAAGAAATCATTAGTATACTACCGCGGAAGCGCTGGAAAAGGCACCAAAACTGACTGGATGATGCACGAGTTTCGCCTTCCACCACCCACTACCACCAATAATAACCTACATATTACTGGCACTGCTGCTAGGAACATCAGTACTGATCAAGAAGCTGTTAGACAATTCTTGGTCAATGGATGGCAGGAAGTT…	MNISDSKSRDNDVMLPGFRFHPTDEELVGFYLRRKVEKKSLTMELIQQVDIYKFDPWELPNGSGATIGLKKSLVYYRGSAGKGTKTDWMMHEFRLPPPTTTNNNLHITGTAARNISTDQEAVRQFLVNGWQEVWTLCRIFKRNATYKMKKYIPHEEEEEEEEEEETATAAKQSSLESDITHEHERNEQLAVDQKKNIEAVPLTPPSPYSALIWDHDFFRDGNWEDLTSVVELAIDPSN*
AcNAC117	AcNAC117	Achn300931	ATGGCATTGGAAGAAATGCCACCGGGATATAGATTCTACCCAACAGAAGAAGAGCTTGTTTCGTTCTATCTCCGAACCAAGCTCCAACGAAACAGAGATGAACTGGATCGTGTCATTCCCGTCCTCGACATTTTTAAGCTCGAGCCCTGGTACCTTCCAGAGCTTTCGGGGGAGTTGTGCCATAGAGACACCGAGCAGTGGTTTTTCTTCGCCCCAATACAAGAGAGAGAAGCCCATGGAGGGAGGCCGAGCCGGACCATGGCTTCTGGATACTGGAAGGCCATGGGCTCTCCCAGTTATGTCTACTCGTCGGACAACAGAGTGATCGGAGTGAAGAAGACAATGGTGTTTTACGAAGGGAAAGCTCCTACTGGAAGAAAAACCAAATGGAAGATGAAC…	MALEEMPPGYRFYPTEEELVSFYLRTKLQRNRDELDRVIPVLDIFKLEPWYLPELSGELCHRDTEQWFFFAPIQEREAHGGRPSRTMASGYWKAMGSPSYVYSSDNRVIGVKKTMVFYEGKAPTGRKTKWKMNEYRAIEQPAGCAVPKLRNELSLCRVYVVSGSFRAFDRRPLVSATSRTGFWQIPGDPSTQTTETVEKISCSSSESSSSGEDPFEFSQTKLGMFNGLDPLLEWDQLTWV*
AcNAC118	AcNAC118	Achn300981	ATGTTTCGTAATGGTTACGTTGCAGACCAATCTCAGACGTGGGCTAGAGCGGAGCAGCTTTGTGGGAAGTTATGCCGCAAAGACAAGGAGCAATGGTTTTTCTTTGCTCCAAGACAGGAGAGAGAAGCCCATGGAGGGAGGCCTAGCCGGACTACGACTTCTGGATACTGGAAGGCCACTGGATCTCCTGGTTATGTCTACTCATCAGAAAATCGTGTGATCGGTGTGAAGAAGACAATGGTGTTCTACAAAGGAAAAGCTCCTGCTGGAAGAAAAACCAAATGGAAGATGCATGAGTACAGAGCCATTGAACAACAAGCTGGTTGTGCTGTCCCAAAGTTGAGGCATGAACTGACTTTGTGCCGAGTTTACGTGATATCAGGAAGCTTTCGAGCATTC…	MFRNGYVADQSQTWARAEQLCGKLCRKDKEQWFFFAPRQEREAHGGRPSRTTTSGYWKATGSPGYVYSSENRVIGVKKTMVFYKGKAPAGRKTKWKMHEYRAIEQQAGCAVPKLRHELTLCRVYVISGSFRAFDRRPTGAETSDAVTEQRHGDQSNSQANKTVEKTRSPESSYSGEGHFEPPQANTGMFSALEPLWEWEQLNLG*
AcNAC119	AcNAC119	Achn310421	ATGGGCTACCCTCCAGTGTTGGGTTCGATATCTAGTATCAAGTATGAGCTTAGCAACATGTGTACCCACCCCAACCAGATGCCTGAAAATATGAGTATATCAGTAAATGGAAAATCTCAAGTTCCTCCTGGATTTCGGTTTCATCCAACAGAAGAGGAGCTCTTGCAATATTACTTGAGAAAGAAGGTTTCCAGCGAAAAGATTGACTTGGATGTTATTCGTGACGTCGATCTCAACAAGCTCGAGCCTTGGGATATACAAGACAAGTGCAAAATAGGATCGACACCACAAAATGATTGGTATTTCTTCAGCCACAAAGACAAGAAGTACCCTACGGGTACGCGAACAAATCGTGCAACGAGTGCTGGATTCTGGAAGGCCACTGGCCGTGATAAGGTG…	MGYPPVLGSISSIKYELSNMCTHPNQMPENMSISVNGKSQVPPGFRFHPTEEELLQYYLRKKVSSEKIDLDVIRDVDLNKLEPWDIQDKCKIGSTPQNDWYFFSHKDKKYPTGTRTNRATSAGFWKATGRDKVIYCNSKQIGMRKTLVFYKGRAPHGKKSDWIMHEYRLDDNMPSTHDPNHTTNVVYDAAGEATQEEGWVVCRIFKKKNHHKNLYSPIQVNSAAINNYMETRSQMPTTSSSEEAGTLEKILGRTCKKEGTDQASSSSPGFLLPMDRYMKLPCLESPTYYSMHMMSSQLPCHGQQIRVDNVDRYPNNSVANINYPSETGLGDWTSLDRLVASQLNGQTETSKQLTFFNESNMAFCSTTTTYHDHDDNTLQLQQQLGSSSSNRPNFHHVHG…
AcNAC120	AcNAC120	Achn310791	ATGGTGAATGGGAAGCAAAAGGGGTGCAAGAAGATCCTAGTTTTGTACACAAACTTTGGGAAGAACCGAAAACCTGAAAAGACAAACTGGGTGATGCACCAGTACCACCTAGGGCAACACGAGGAGGAGCGGGAAGGGGAGCTTGTGGTGTCGAAGATATTTTACCAGACGCAACCGAGGCAGTGCAACTGGGCGGAAAGGGGCGGAACCGTCGCCACGGGAGAGGGGAGTGGGGAAGCTAGTAGTAGGAGAGAGAGTGCGGGGAGTGGGAGTTGTTCTTCTAAAGAAATTGTGATCAGTTCTCAAAGAGATGAAATGGCTGTTGTTGGTGCTACAATTTCTAGTTATGGTGCCATGGAAATGCAACAATTGAAGGGTGACCATTTTAGCTTCACCCCA…	MVNGKQKGCKKILVLYTNFGKNRKPEKTNWVMHQYHLGQHEEEREGELVVSKIFYQTQPRQCNWAERGGTVATGEGSGEASSRRESAGSGSCSSKEIVISSQRDEMAVVGATISSYGAMEMQQLKGDHFSFTPFRKSFDEGGVGEASTLREAQLQVTCEARDIHEQHMTHHVTTPHEHHQHQHQHQHHQIGGATTAFHVSRPSHPISTIISPPPPSLHHTSIILDEASFHVPRILLPNENFQQQQQQQQQHHKLGGRSGSGLEELIMGCTSTDIKEESSITNPQEADWLKYSTFWPDPDNQDHHG*
AcNAC121	AcNAC121	Achn311471	ATGAATTATGACTACTTCAATTCGTTCCCACCAGGCTATAGGTTTCAGCCTCATGATCACGAGCTTATTGTTTACTATTTGAAAAAAAAGGTTCTTGATGAAACGTTGCCGCCAAACAAAATTCATGATGTCAATCTCAGCGAGCACAACCCAGAAACTCTAACAGCAAATTTCAAGCAACATGGGGAGAAAGCGTGGTACTTCTTTACGCCAAGGGATCGGAAATATCCCAACGGGAATCGACCGAATCGAGCAGCCGGTGATGGGTACTGGAAGGCTACTAGTTCTGATAAGTCCATCATGTTTAATGGTCACGTTGTTGGATACAAGAAGTCACTTGCGTTCTGCTTGGGAAAAGCACCAGATGGGATCAAAACACCATGGATTATGCAAGAATAC…	MNYDYFNSFPPGYRFQPHDHELIVYYLKKKVLDETLPPNKIHDVNLSEHNPETLTANFKQHGEKAWYFFTPRDRKYPNGNRPNRAAGDGYWKATSSDKSIMFNGHVVGYKKSLAFCLGKAPDGIKTPWIMQEYKLPADKRQESKRAGKGMKLDNWVLCKIYKHKSKSKDSVVHEVQAQQDEHVPAEMNNVNNQNVPAEMNNVNNQNGEPMPLNPMPNNLHHETNNGYNPMGELKPFPQCFDFMSPYPFHVPLKDDDRLNDDSCHINYGNGIMPIQGRPPMNLPFDNSMESNVALNQCPSVKRFKFPTIGEGESFISQLDFMYPLHGDMGSILPGNEL*
AcNAC122	AcNAC122	Achn311531	ATGGAAGAAGGAGATGATGGCCGCAATATCATGGGTTTGCCTCCGGGGTTTAGATTTCATCCCACAGATGAAGAGATAATAACTGATTATCTTACAGAAAAGGTCATGAACACCACCTTCACGGCAATAGCCCTTACAGAAGTTGATCTCAATAAGACTGAACCGTGGGATTTACCAAAGCAAGCGAAGATCGGGAAGAAGGAATGGTACTTCTTTTTCCGGAGAGACAGGAAGTACCCGACGGGGATGAGAACGAACAGAGCTACGAAATCCGGGTACTGGAATGCGACGGGGAAGGACAAGGAGATTTACAAGGGTAAAAAAGGAAATTGCTTGATTGGGATGAAGAAGACTCTTGTGTTCTACAAAGGGAGAGCTCCCAAAGGAGAGAAGACTAAT…	MEEGDDGRNIMGLPPGFRFHPTDEEIITDYLTEKVMNTTFTAIALTEVDLNKTEPWDLPKQAKIGKKEWYFFFRRDRKYPTGMRTNRATKSGYWNATGKDKEIYKGKKGNCLIGMKKTLVFYKGRAPKGEKTNWVMHEYRLEGKFSYHSFPKPAKDEWVVCRVFHKNTGIKSSSPITRMNSFAMDDLLRSPDSLPPLIDPPPPYSNNDRLAGCSSFTEYNEDDHDIKGKATISSSSVARSPDGGDYFSYLNNDHITYRMPHDSSYQARLGYSTHDSTFYPQIQVANPNFRFQASPDDLIGYAHQESMGVLVPNFSRWTSYMKPDQAILRSATHEESHGNMTTGSEITSSGLEISKKDVGSSAISSMRSYDDQDLEEPSVGILDPISDLDYLLHY*
AcNAC123	AcNAC123	Achn311801	ATGAATGCTCAAAATAAACCAACAATACGAGAAGAGAAAGCAGAATTTGGAGAGAATGAATGGTACTTCTTCACCCCACGGGACAGGAAATACCCAAATGGGGCGCGGCCCAATAGAGCAGCCGTGTCGGGTTACTGGAAGGCCACAGGGACAGACAAGTCCATTCACAGTGGATCAAAATATGTGGGTGTCAAGAAAGCCCTCGTGTTTTACAAGGGGAAGCCACCAAAGGGCATTAAGACTGATTGGATCATGCACGAGTATAGGTTGATTAGTGACTCACCAAGGCAAATTATCAAGCAAAAAGGGTCCATGAGATTGGATGATTGGGTCCTATGTAGGATCTATAAGAAGAAAAACATGGGGAGAGCAGAGGAGCAGAAGGTTGAAGATTCAAGT…	MNAQNKPTIREEKAEFGENEWYFFTPRDRKYPNGARPNRAAVSGYWKATGTDKSIHSGSKYVGVKKALVFYKGKPPKGIKTDWIMHEYRLISDSPRQIIKQKGSMRLDDWVLCRIYKKKNMGRAEEQKVEDSSPQTVTTNDTTITHSQTLNFPRTYSLSHLWELGCLGPLPQLLSDYSSNSIFDNHQDNMGNSGIEFCSIEKIQSGELPFQYMDSVKFQDNHNQPIFANPLFQF*
AcNAC124	AcNAC124	Achn317511	ATGGTGCACAACCGGCTCGCACCGAATGAATTGTCAAACTGGGTGGGCGTAATGATCAAAGGCTATCTCAAGCCGCACCATCAGCCGTCAATAACCGAGTCGAAGGTTTCGTTTGGAAGATTCTATCCCACTGACGAAGAGCTTGTTGATTACTACCTTCGGAAAAAAGTTGCATCAAGAAGGATTGATCTAGATGTTATTAAAGTTGTCGATCTCTACAACATCGAGCCATGGGACCTTCAAGAACTTTGCAAGATTGGTGCTGAGGAACATAATGAGTGGTACTTCTTTAGCCACAAAGACAAGAAGTACCCAACTGGAACCAGAACCAATAGAGCCACAAAAGCTGGATTTTGGAAAGCCACAGGAAGAGACAAGTCTATTTATTCTAAGCGTAGC…	MVHNRLAPNELSNWVGVMIKGYLKPHHQPSITESKVSFGRFYPTDEELVDYYLRKKVASRRIDLDVIKVVDLYNIEPWDLQELCKIGAEEHNEWYFFSHKDKKYPTGTRTNRATKAGFWKATGRDKSIYSKRSLIGMRKTLVFYKGRAPNGHKSDWIMHEYRLETNENGSPQVQEGWVVCKVFKKRMPTMRKMGEHESPCWYDHDQVSFVPDFDSPCQISQPYNTSHHQNYSFKKEIELHYNIMPNDPFGLKLPQLESPKVAQNGNALQTSTLTEEQQNLNQNNHQNINLVYSNNEQAVDQLTDWRVLDKFVASQLSHEDSSGRQGIGSGYASITIPMCPIDMWK*
AcNAC125	AcNAC125	Achn335731	ATGGCACCTGTTTCATTGCCTCCCGGCTTCCGGTTCCACCCCACCGACGAAGAACTTGTGGTTTACTACCTCAAGAGGAAGATCAATGGCCGCGAAATCGAGCTTGAGGTCATCCCTGAAGTTGATCTCTACAAGTGTGAGCCATGGGACTTACCAGGAAAATCATTATTGCCTAGCAAGGATCTTGAGTGGTATTTCTTTAGTCCTCGAGACCGTAAATATCCGAATGGTTCGAGGACAAATCGGGCAACTAAAGCCGGATACTGGAAAGCGACGGGGAAGGATCGAAAAGTGAACTCGCAGACGAGGGCTGTGGGGATGAAGAAAACCCTAGTTTTCTATAGAGGGAGGGCACCTCACGGGGCACGTACCGATTGGGTTATGCACGAATATCGACTA…	MAPVSLPPGFRFHPTDEELVVYYLKRKINGREIELEVIPEVDLYKCEPWDLPGKSLLPSKDLEWYFFSPRDRKYPNGSRTNRATKAGYWKATGKDRKVNSQTRAVGMKKTLVFYRGRAPHGARTDWVMHEYRLDERECEINTGLQDAYALCRVFKKSATGPKIGDHYVASTSNNQISSDHSSGIDPYSEGRCDQDLDSSGYNHMTMDTTSSPNINMNITSTGATDDNWMRYLSEDAFGFNATSFANCGSVSYPPSKVDIALECARLQHRLSLPPLEVQDFPQGGFFNMRMPQTSSVPHGNTNEQDILQEILSVAQVSQELINQDSWGGNYAVSDDFSFLPSHADQFHGTTTSRSFDIGGHVDEEFKIERSVENLRWVGMSSEELEKSFLEDYKTIPIES…
AcNAC126	AcNAC126	Achn341031	ATGGAGGAATCAGCCTCTGAGGTTGATCAATTGCCGGGGTTTCGGTTCCACCCCACCGAGGAAGAACTCATCCACTTCTACCTAAAAAACATGATTTTCGGGAAAAGAATGTGCTTCGACATAATTGGTGTCCTCAACATCTACCATCACGATCCCCGGGACTTGCCCAGGCTAGCCAAGATTGGAGAGAGGGAGTGGTACTTCTTTGTGCCGAGGGACAGAAAACATGGAAATGGAGGGAGGCCAAACAGGACCACTAAAACTGGGTTTTGGAAGGCAACGGGTTCGGACCGTAAGATTTTGAGCTCAACGGACCCAAAGAAGATGATAGGACTAAAAAAGACTCTGGTGTTCTATAAGGGTAGAGCACCGCGCGGCTGCAAAACGGATTGGGTCATG…	MEESASEVDQLPGFRFHPTEEELIHFYLKNMIFGKRMCFDIIGVLNIYHHDPRDLPRLAKIGEREWYFFVPRDRKHGNGGRPNRTTKTGFWKATGSDRKILSSTDPKKMIGLKKTLVFYKGRAPRGCKTDWVMNEYRLPETCPSPKDMVLCKIYRKATSKKVLEQRAAMEEEMKTFHQLKPSPPMTSPMDTISFSSSQHEDYFRAPMASHYGMAFKKEDEFGDENRFIVEDQKREVASLHLPLRKEKLPELQVPRLSMDWTQDPFWTQLRSPWLDNLTPYANVLNF*
AcNAC127	AcNAC127	Achn343671	ATGTTGGATGTGGAAGATGTGCTGAGTGAACTGAACGAAGACATAAACGAGCAAGGTTTACCACCAGGATTCAGGTTCCACCCCACGGACGAAGAACTTATAACCTTCTATCTCGCTTCCAAGGTCTTCAATGGCACCTTCTGTGGTGTCGATATTGCTGAGGTCGACCTAAATAGATGTGAGCCTTGGGACCTTCCAGATCCAGAAGACAAACAATTCGTGTTGTGTTGTGCAGATGTGGCGAAGATGGGGGAGAGAGAGTGGTACTTCTTTAGCATGAGAGACAGGAAGTACCCGACGGGGCTGAGAACGAATAGAGCCACCGGAGCTGGGTACTGGAAGGCGACGGGGAAAGACAGAGAGGTTTACAGTAGTGGGTCGAGTGGGGGGTTGCTTGGG…	MLDVEDVLSELNEDINEQGLPPGFRFHPTDEELITFYLASKVFNGTFCGVDIAEVDLNRCEPWDLPDPEDKQFVLCCADVAKMGEREWYFFSMRDRKYPTGLRTNRATGAGYWKATGKDREVYSSGSSGGLLGMKKTLVFYKGRAPRGEKTKWVMHEYRLDGHFSYRHMSKEEWVICRIFRKKGEKKNPFYQGQTHLLEAASSPPTMGSLAPLLETQSHNPTQALQNHPFPIHHHQDSDLKTLTNQVFPLPSFSPTPNKEGMNTNYHHHPSPSMLFKSLVSHQVCTLKEQTTTVPKQCKTEAKFSPFHQLPDANLRWLDRIQYGPHANPTLFLGMDCGMMGFSSATTDTTTTVATPLSEMSTSIAFNKACIQTLVNPPIRSSVTGESWPLDL*
AcNAC128	AcNAC128	Achn344701	ATGGTGATGATCGGAGCTGAGGTGATTGTTGAGGATTGTAAAATTTCAGTCCTACAATATAAGATTTCACTCTCAATTGTAAAAATTCTCAGTGATGAAGGTAGTGATCGGTGGTTTCATCCCACCGATGAAGAGCTCATTTTCCATTATTTGAAGAAGAAGGTGTCATCACCCTCTACCCCTCTAGTCTCCATTATAGCTGATATTGATCTCTACAAGTTCAATCCATGGGAACTTCCTGCCAAGGCCTTGTTTGGAGACAACGAGTGGTTCTTCTTCACGCCAAGGGACCGGAAGTACCCAAACGGGGCTCGTCCAAACAGAATGGCCGGAGTGGGCTACTGGAAGGCCACGGGAACTGATAAGCCAATCCTGTGCTCCGGCGGGCTGCAGTGTATT…	MVMIGAEVIVEDCKISVLQYKISLSIVKILSDEGSDRWFHPTDEELIFHYLKKKVSSPSTPLVSIIADIDLYKFNPWELPAKALFGDNEWFFFTPRDRKYPNGARPNRMAGVGYWKATGTDKPILCSGGLQCIGVKKALVFYKGRPPKGLKTDWVMHEYRLLDDSSTLPRLRGSMRLDDWVLCLVRLKNNTLHQIAPPQEDHSGFSFVPRLNSSHSNGGQIEHSLNSPKQSFVLDDHQQARKYFNFRGGPSASSSTDTSSYSHEETVRPNHENTIKPLKRTLSVVSFGEDIPFSPIKSLHSISYPNLMEDTIIFQICYLADCVSSPSTAGYSDCSPF*
AcNAC129	AcNAC129	Achn348191	ATGAGCAAGCTCAATTTTGTCCAAGAAGGAGCCATAAAATTGCCTCCAGGATTCCGATTTGAGCCTACAGACGAAGAAATCGTCTTTCAGTACTTAACCCGCAAAATATTTTCCCTCCCTCTGCCTGCTTCGGTTGTCCCTGAAATCATTCTTTCAAAATATGATCCTTGGGATTTGCCAGGTGATGGGGAGCAGGACAGGTACTTCTTCAGCAAGAAAGAAGCCAAGTACCAGAATGGAAATAGAACTAACAGAAAAACCAGCTCTGGCTATTGGAAGGCAACAGGATCAGACAAAAGAATTACATCTCCCACTAGAAAAGACATAGTGGGGATGAGAAAGACACTGGTTTTCCACAGAGGCAAGTCTCCAAATGGGTCCAGAACTCATTGGATCATG…	MSKLNFVQEGAIKLPPGFRFEPTDEEIVFQYLTRKIFSLPLPASVVPEIILSKYDPWDLPGDGEQDRYFFSKKEAKYQNGNRTNRKTSSGYWKATGSDKRITSPTRKDIVGMRKTLVFHRGKSPNGSRTHWIMYEYRLVNSESASSSFENCNSTQNNLGSWVLCRIFLRMQITENDEEIVQADKDGRHESVRVVQPSSSSCCSSSSSCGSSAIAHDVTSSWLGHEETSGCDGLSPFHYQGGP*
AcNAC130	AcNAC130	Achn349691	ATGGAGAAGCTCAACTTTGTTAAGAATGGTGTGCTAAGATTGCCTCCCGGGTTCCGGTTCCACCCCACCGACGAGGAGCTCGTGGATCAGTACTTGAAGCGAAAGGTGTATTCGTGCCCTTTGCCGGCCTCAATCATCCCCGAGGTCGACGTTTGCAAATCCGACCCCTGGGACTTGCCAGGGGACTCGGAGGAGGAGAGGTACTTTTTTAGTACTAAGGAAGCCAAGTACCCGAACGGGAACCGGTCGAATAGAGCGACGGGTTCCGGATACTGGAAGGCGACAGGAATAGACAAGAAAATTACGACTTCTAGGGGCAACCAAGTGGTGGGGATGAAGAAAACTCTGGTTTTTTACAGGGGGAAGCCTCCACATGGGTCTAGGACTGACTGGATCATG…	MEKLNFVKNGVLRLPPGFRFHPTDEELVDQYLKRKVYSCPLPASIIPEVDVCKSDPWDLPGDSEEERYFFSTKEAKYPNGNRSNRATGSGYWKATGIDKKITTSRGNQVVGMKKTLVFYRGKPPHGSRTDWIMHEYRLVDGEPPKKNTTQSLAENWVICRIFLKKRSTRNEEDHENTKPHNCDKVKFLGNITMPVFYDFLANDRADLNLVPASSSSGSSGVTEVFPHEPDDREESSSCNSFSSFRRKP*
AcNAC131	AcNAC131	Achn351611	ATGGGCGACGACAATAGTGTAGGTGCAACTGGGGATAAAAAAATTGTGGTAGTGGTATACAAAGGCCGCAGCCCGCCCAAGACTCGCCCAGCCCAAGCCCGAGCTAGCCCATATGCTGATGTTAAAGCATTGTTTGGTGAGGAGGAATGGTATTTCTTCACCCCGAGGGATAGGAAGTACCCCAATGAAGTAAGACCTAATAGGATGGCAGGTTCAGGTTATTGGAAGGCCACGGGAACTGATAAACCCATTCTCAGTTCATGTGATGGAAAGATTCTTGGAGTGAAGAAAGCTCTGGTGTTTCATAAAGGACGCCCTCCAAGAGGAACTAAGACTGACTGGATCATGCACGAGTACAGATTGCCTGAAGCAACGATGTTGACTTCAAGGCAAAAGCGG…	MGDDNSVGATGDKKIVVVVYKGRSPPKTRPAQARASPYADVKALFGEEEWYFFTPRDRKYPNEVRPNRMAGSGYWKATGTDKPILSSCDGKILGVKKALVFHKGRPPRGTKTDWIMHEYRLPEATMLTSRQKRCMRKEDKLCSTNTNHNLEMIRDFLYRDCLVLPLIFASQELPSLDMVSRISSEASKISTSLCEAFSDKDYSQHLVPPLDSFINWQKRKSGEENQYASLIQTKKKLTERDDQGSDDNTEFDFCSTDQSESNNFDASQ*
AcNAC132	AcNAC132	Achn352721	ATGGGCACAAACACGTCATGTGGCACGACCACCAAGGTTGTGTCAGGTTTTAGATTCCACCCTAGTGATGAGGAGTTGGTGTGCCACTACCTCTACAAAAAGACTGCCAATGAAAAAGTTCTGAAGGGTACTGATCTTGAGGAAATTGACTTGCATACATTAGTCGGTGTTGACCGGAAAGTGACCTCCGACATCCGGCCGCAGTTGGTGATTGCCAAAGAAAGTGGGGATGTGGTGGCAAAGCTCAACTCCAACGAGTGGTACTTCTTCAGCTTCCGGGACCGCAAGTACGCCACCGGGTACCGAGCCAACCGAGCCACGACCTCTGGGTACTGGAAAGCCACTGGCAAGGATCGCACGATTCATGATCCGAGGACTCATGCCATAGCGGGGATGAGA…	MGTNTSCGTTTKVVSGFRFHPSDEELVCHYLYKKTANEKVLKGTDLEEIDLHTLVGVDRKVTSDIRPQLVIAKESGDVVAKLNSNEWYFFSFRDRKYATGYRANRATTSGYWKATGKDRTIHDPRTHAIAGMRKTLVFYQNRAPNGIKTDWIMHEFRLENPLLPPKEDWVLCRVFHKSKGSENSPQNIFDSTTYLATSPPINHTMITSFSQTPPHQNPNDTFQNLSPLNPNLLQLSQEIINDASISGINSKCADEYGFLFDLGFDESSLGDGMPQNLGEMICDDDNSFVFL*
AcNAC133	AcNAC133	Achn354611	ATGAACACTTTCTCGCACGTTCCCCCCGGTTTCCGTTTCCATCCCACTGACGAAGAACTAGTCGACTACTATCTTAGGAGAAAAGTTACTTGCAGAAGAATTGACCTAGATGTCATTAAAGATGTTGATCTCTATAAAATTGAGCCATGGGATCTCCAAGAATTATGCAGGATCGGAACTGAAGACCAAAGCGAGTGGTACTTCTTTAGCCACAAAGATAAGAAGTATCCGACTGGGACTCGCACAAATAGGGCAACCGCCGCTGGGTTTTGGAAAGCGACTGGAAGAGACAAGGCTATTTACTCGAAACACGACTTGATAGGCATGAGGAAGACCTTGGTGTTTTACAAAGGTCGCGCCCCAAATGGGCAAAAGTTGGATTGGATCATGCACGAGTAT…	MNTFSHVPPGFRFHPTDEELVDYYLRRKVTCRRIDLDVIKDVDLYKIEPWDLQELCRIGTEDQSEWYFFSHKDKKYPTGTRTNRATAAGFWKATGRDKAIYSKHDLIGMRKTLVFYKGRAPNGQKLDWIMHEYRLETDENGTPQASISILFKKRLPTMRKVSEHDSPIWYDDQVSFMPDLDSPKQNSHPNNYLPYHHHHHHPYPCKKELDLQYPNPNQGHFFNLPFLERPKLLQNAPPTMMAAFGGGLSSSLTQEDQHNLNSAYGSNFSDQVTDWRVLDKFVASQLSQEDIPKENDRYPNEVNTFHPCDNQ*
AcNAC134	AcNAC134	Achn359751	ATGGGTCTAAGAGACATTGGAGCCTCACTGCCACCAGGGTTTAGATTCTACCCTAGTGATGAGGAGTTGGTCTGCCACTACCTCTACAAAAAGATTGCAAATGAACAAGTTCTAAAGGGTACTGATCTTGTGGAAATTGACTTGCATACGTTGGCAAAGCCCAACTCCAACGAGTGGTACTTCTTCAGCTTCCGGGACCGCAAGTACGCCACCGGTTACCGAGCCAACCGAGCCACGACCTCTGGGTACTGGAAAGCCACCGGCAAGGATCGCACGATTCATGATCCGAGGACTCGTGCCATCGCAGGAAAGAGAAAGACACTCGTTTTTTACCGAAATAGAGCTCCTAATGGCATCAAAACCGGTTGGATCATGCACGAGTTTCGCTTGGAGAACCCA…	MGLRDIGASLPPGFRFYPSDEELVCHYLYKKIANEQVLKGTDLVEIDLHTLAKPNSNEWYFFSFRDRKYATGYRANRATTSGYWKATGKDRTIHDPRTRAIAGKRKTLVFYRNRAPNGIKTGWIMHEFRLENPHVTPKEDWVLCRVFHKSNGSKNSPPNVLDSVTDQTMITSFSQTPPHQNQNPNDSTIQNPSALSPNLLQLSRDIINDASIDEVNSKCDDEYGFLFDLGFEESCLGGGVPQNLEEMICDDDGSLVFL*
AcNAC135	AcNAC135	Achn363171	ATGGAGGAATCAACATCATCTGAGCTTCAACTGCCCGGATTCCGGTTTCATCCGACGGAGGAAGAGCTTCTCGAATTCTACCTTAAAAACATGGTTTTCGGGAAAAAATTGCACCTTGACGTGATTGGTTTCATCAACATCTACCTCCATGATCCTGTGGACTTGCCTGGGATGGCCAAGATGGGGGAGAGGGAGTGGTACTTCTTTGTGCCAAGGGACAGAAAACATGGCAGTGGAGGGAGGCCGAACCGGACCACTGAAACAGGGTTTTGGAAGGCAACAGGTTCAGACCGCAAGATACTGAGCCTATCCGATCCGAAGAAGATCATAGGACTTAAAAAGACACTTGTGTTCTACAAGGGCCGAGCACCCCGCGGCTGCAAAACTGATTGGGTCATG…	MEESTSSELQLPGFRFHPTEEELLEFYLKNMVFGKKLHLDVIGFINIYLHDPVDLPGMAKMGEREWYFFVPRDRKHGSGGRPNRTTETGFWKATGSDRKILSLSDPKKIIGLKKTLVFYKGRAPRGCKTDWVMNEYRLPDSCPSPKDIVLCKIYRKATSLKVLEERAAIEEEMKTSHAFQPSPPLTHPMDTISYGSPHEEYSTAPMAAQHMAFKKEEDMFIVDEKWYEEATENKGTTSSLILPSGKEKPELQVPKLIMDWTQDPCWTQLRSPWLDNLTPLANLLNF*
AcNAC136	AcNAC136	Achn365331	ATGGCTTTATCAATTCCGTATGGATTTAAATTCAGTCCTGAAGATCATGAACTCATTTATATTCTATACAGAAAGGTTAATGGAAACAGTCTTCCAGTTGATGAGGGTTTGATTGAAGAACGTGACCTCTTTGGAAAAGAGGAACCGTGGGAGATTTTTGGTCGAGGGACGGAGAAGACACGCTATTTTTTTGTGAAACTGAAGAAGAAAGGCAAGAGTGCTGATGGTTCAAACTTTGTTCGAACCGTTGGCAAAGGTACGTGGAAAGGCCAAGATGGACAGATCCCTATTAAGGACCAGCAAGGAAGGACGATTGGATTTAAGAAGAATTTGGTTTATAAGGGTAAAGGGCCGAACACCAATGGGAGATGGCTCATGAAGGAGTATCATCTCCATGGT…	MALSIPYGFKFSPEDHELIYILYRKVNGNSLPVDEGLIEERDLFGKEEPWEIFGRGTEKTRYFFVKLKKKGKSADGSNFVRTVGKGTWKGQDGQIPIKDQQGRTIGFKKNLVYKGKGPNTNGRWLMKEYHLHGVSLQPPPKLNDYVLCRIRKKDDGKKQNVPFDMEAHSRCQRIGGNQDGEGVSSMSCAENSILGRKRPRIEYLMDYELPNLSVADATIMVESTDKERDHCMDRLGAENCVSALSEGISKSFTQDDDAEFLRGLSPIFKKFSDEGFGGRLWTESEVEQMGDPQEYLQDLEINCEMFC*
AcNAC137	AcNAC137	Achn367821	ATGAATATTTCAGGTAGTAAAAGTAGGGATAATGATGTTATGCTTCCCGGTTTTCGGTTTCATCCAACAGACGAAGAGCTTGTTGGGTTTTATCTGCGACGAAAGGTGGAGAAGAAATCTCTCACTATCGAACTCATCCAACAGGTTGACATCTACAAGTTTGATCCATGGGATCTTCCTAATGGTGGTGGAGCAACCATCGGCCTCAAGAAATCATTAGTATACTACCGTGGAAGTACTGGAAAAGGCACCAAAACTGAATGGATGATGCACGAGTTTCGCCTTCCACCGTCCCCTAATAATAACCAACATATTACTGGCACTGCTGCTAGAAACATCAGTACTGATCAAGAAGCTGTTAGACAATTGTTGAAAAATGGATGGCAGGAAGTTTGGACT…	MNISGSKSRDNDVMLPGFRFHPTDEELVGFYLRRKVEKKSLTIELIQQVDIYKFDPWDLPNGGGATIGLKKSLVYYRGSTGKGTKTEWMMHEFRLPPSPNNNQHITGTAARNISTDQEAVRQLLKNGWQEVWTLCRIFKRNATYKIQKKYIPHDEEEEEDTVTATKQSSLESDITHEHERNDPLAVDQKKNEEAPLPPPPPPYSALIWDDDFFRDGNWEDLTSVVELAIDPSNQSL*
AcNAC138	AcNAC138	Achn374931	ATGGAGTGGTACTTCTTCTGTCCCCGGGATAGGAAATACCCGAATGGATCACGCACAAACCGTGCTACCAGAGCTGGCTACTGGAAAGCAACCGGTAAAGACCGGAAAATTGTTTGTCAGTCTGCTGTGACCAGTTATCGTAAGACTCTAGTCTTCTACCGTGGACGGGCCCCATTGGGGGATCGAACAGACTGGGTAATGCACGAGTATCGCCTCTCTGATGATTTTTCTCGAGGATCACCAAGTTTTCAGGGAGGTTTTGCTTTGTGCCACGTCGTTAAAAAGAACGACCAAATGCAGAAAATGAGCTATGTTCGTGGAGAACTAAAAGCTAAGCAGGTCGGAAAGAGTTCAAATAACGGGAATTTCACCTCATCAAGAATTTTGAGTGAGCCTGTG…	MEWYFFCPRDRKYPNGSRTNRATRAGYWKATGKDRKIVCQSAVTSYRKTLVFYRGRAPLGDRTDWVMHEYRLSDDFSRGSPSFQGGFALCHVVKKNDQMQKMSYVRGELKAKQVGKSSNNGNFTSSRILSEPVTISEDTTFQAIVENESCLMGFDPSSPWVSPDLILDTSKECPQGQGVSGYFPRYKFPNSVTQWQTYSHYEISPGSSYSNFSKEVELGDDPCRFSCTSPYFGLQTTWVFGNEDMPCEGHDQTRPIL*
AcNAC139	AcNAC139	Achn377511	ATGGAAAAGGGTTCAAGTCTCAATAGGGAACATGAGCGAATGGAATTGCCTCCGGGATTTCGATTCCACCCGACCGACGAAGAACTTATAACTCACTACCTGTCCCAGAAGGTTATCGACACCTGCTTCTGCGCTAGAGCCATCGGAGAGGTCGATTTGAATAAGGTCGAGCCCTGGAATTTGCCTTGGAGAGCGAAAATGGGCGAGAAAGAATGGTACTTCTTCTGTGTCAGAGATAGAAAGTACCCAACCGGTTTGAGGACAAACAGGGCGACGGAAGCCGGTTACTGGAAGGCGACAGGGAAAGATAGGGAGATTTACCAAGGGAAAGCGCTCATCGGAATGAAGAAAACTTTGGTCTTCTACAAAGGAAGGGCTCCAAAAGGAGAAAAAACCAAC…	MEKGSSLNREHERMELPPGFRFHPTDEELITHYLSQKVIDTCFCARAIGEVDLNKVEPWNLPWRAKMGEKEWYFFCVRDRKYPTGLRTNRATEAGYWKATGKDREIYQGKALIGMKKTLVFYKGRAPKGEKTNWVMHEYRLEGKFSPQNMPKTAKNEWVISRVFHKSSGGKKIHISGLMPSNLPPLMDCSASAHAPCFSDPMEEQKPQNDTVGSFKSPLLASSSSSKASDFSPPPIPFPDSLFSTQFLPNIGNLQYPDFQDQSILSLLLENNEMDMKRDLKAEFSPVSTDISSNHEVGQMNYEDQEDPITSGGPVDIDCLWNY*
AcNAC140	AcNAC140	Achn382311	ATGGAGGAATCATCGTCTGAGTTTGATCAATTGCCCGGATTTCGGTTCCACCCCACCGAGGAAGAACTCATCAACTTCTACCTTAAAAACATGATTTTTGGCAAAAGAATGTGCTTCGACATAATTGGTGTCCTCAACATCTACCAGCACGTTCCCGGCGACTTGCCCAGGCTAGCCAAGATTGGAGAGAGGGAGTGGTACTTCTTTGTGCCAAGGGACAGAAAACATGGACATGGAGGGAGGCCAAACAGGACCACTGAAACTGGGTTCTGGAAGGCGACGGGTTCGGACCGCAAGATTTTGAGCTCAACTGACCCAAAGAAGATGATAGGACTAAAAAAGACTCTGGTGTTCTATAAGGGTAGAGCACCCCGCGGCTGCAAAACCGATTGGATCATG…	MEESSSEFDQLPGFRFHPTEEELINFYLKNMIFGKRMCFDIIGVLNIYQHVPGDLPRLAKIGEREWYFFVPRDRKHGHGGRPNRTTETGFWKATGSDRKILSSTDPKKMIGLKKTLVFYKGRAPRGCKTDWIMNEYRLPDTCPSPKDMVLCKIYRKATSMKVLEQRAAMEEEMKTFHQLEPSPPMTPPMDTISFSSSQHEDYFMAPMASHYDMAFKIEDEFEDENRFIVQEKREVAALHLPIGKEKLPELQVPRLSMDWTQDPFWTQLRSPWLDNLTPYANVLNF*
AcNAC141	AcNAC141	Achn385691	ATGACTTGGTGCAGTGACTGCAGCGATGAGCCGGCGATTGTGAGGAGATCGTCGCATCCATCGTCTATCGATAATGTTACTGTTGTTGCCGGAAAACCTCTATGTCATAGAACTAAAAGTTGTCCTTCATGTGGTCACCAGATCAATTGTCAAGAAAAGACTGGAATTCATGATCTACCGAACTTACCAGCAGGAGTGAAGTTTGATCCGAGCGATCAAGAGCTTCTAGAGCATTTGGAGGCAAAGGCGTGGTCGGATGCTTGTAAGCTCCATCCTCTAATCGATGAGTTCATCCCTACTCTTCAAGGAGAGGATGGAATTTGCTACACTCACCCGGAGAGATTACCAGGCAAGACAAGGCCAATTCTCCACAATGGCAAAGTAAAAGGGTACAAGAAA…	MTWCSDCSDEPAIVRRSSHPSSIDNVTVVAGKPLCHRTKSCPSCGHQINCQEKTGIHDLPNLPAGVKFDPSDQELLEHLEAKAWSDACKLHPLIDEFIPTLQGEDGICYTHPERLPGKTRPILHNGKVKGYKKILVLYTNYGKQKKPEKTNWVMHQYHLGNNEDERDGELVVSKVFYQTQPRQCGSITKETSPKKSKGRTGHQSPQFNDHNTRVEYCNPSLISFDQHDCERASSRPVIPNFNVM*
AcNAC142	AcNAC142	Achn388561	ATGGCACCTGTTTCATTGCCTCCTGGCTTCCGGTTCCACCCCACAGACGAAGAACTTGTTGCTTACTACCTCAAAAGGAAAATCAATGGCCGCGAAATCGAGCTTGAGGTCATCCCTGAAGTTGATCTCTACAAGTGTGAGCCATGGGACTTACCAGGAAAATCACTACTGCCTAGCAAGGATCTTGAGTGGTATTTCTTTAGTCCTCGAGATCGTAAATACCCAAATGGTTCAAGGACAAATCGGGCAACTAAAGCCGGATACTGGAAGGCGACGGGGAAGGATCGAAAAGTGAACTCGCAGATGAGGGCTGTAGGGATGAAGAAAACCCTAGTTTACTATAGAGGGAGAGCACCACACGGGGCACGGACCGATTGGGTTATGCACGAATACCGACTA…	MAPVSLPPGFRFHPTDEELVAYYLKRKINGREIELEVIPEVDLYKCEPWDLPGKSLLPSKDLEWYFFSPRDRKYPNGSRTNRATKAGYWKATGKDRKVNSQMRAVGMKKTLVYYRGRAPHGARTDWVMHEYRLDERECEINTGLQDAYALCRVFKKSATGPKIGDHYVASTSNNQISSDHSSGIDLYSEGRCDQDLDSSGYNHMPMDTTSSPNNININIHGSSSMNTSTGATDDNWMRYLSEDAFGFNAPSFGNCGGISYPSSKVDIALECARLQHRLSLPPLEVQDFSQGGFFNTRMPQPSSIPHGNPNEQDILQEILSVAQVSQELINQDSWGGNYAASDDFSFLPHHTHDQTHGMSTSRSIDIGGHADVEFKIERSVENLRWVGMSSDDLEKSFLE…
