# Supplementary material for: Genome-wide identification and comprehensive analysis of NAC family genes involved in fruit development in kiwifruit (Actinidia)
Source: BMC Plant Biol. 2021 Jan 15;21:44. doi: 10.1186/s12870-020-02798-2 (PMC7811246; doi:10.1186/s12870-020-02798-2)
Supplement: Supplementary file 2 — Additional file 2. AcNAC proteins and their conserved NAM domains identified by hidden Markov models. [file 12870_2020_2798_MOESM2_ESM.xlsx]

## Sheet: 新建 XLS 工作表
Protein	Hmm acc	Hmm domain	Hmm length	Hmm start	Hmm end	Bit score	Individual E-value
AcNAC001	PF02365.15	NAM	126	1	125	114.82	4.6e-33
AcNAC002	PF02365.15	NAM	126	1	126	127.84	4.3e-37
AcNAC003	PF02365.15	NAM	126	2	126	126.95	8.1e-37
AcNAC004	PF02365.15	NAM	126	12	126	92.86	2.9e-26
AcNAC005	PF02365.15	NAM	126	1	126	58.04	1.7e-15
AcNAC006	PF02365.15	NAM	126	1	126	61.59	1.4e-16
AcNAC007	PF02365.15	NAM	126	3	126	58.36	1.4e-15
AcNAC008	PF02365.15	NAM	126	2	126	56.31	5.9e-15
AcNAC009	PF02365.15	NAM	126	1	126	62.43	7.5e-17
AcNAC010	PF02365.15	NAM	126	2	126	57.45	2.6e-15
AcNAC011	PF02365.15	NAM	126	1	126	63.05	4.8e-17
AcNAC012	PF02365.15	NAM	126	2	126	56.01	7.2e-15
AcNAC013	PF02365.15	NAM	126	1	126	138.42	2.3e-40
AcNAC014	PF02365.15	NAM	126	1	126	112.1	3.2e-32
AcNAC015	PF02365.15	NAM	126	2	126	115.62	2.6e-33
AcNAC016	PF02365.15	NAM	126	1	126	86.57	2.5e-24
AcNAC017	PF02365.15	NAM	126	1	69	27.22	5.9e-06
AcNAC018	PF02365.15	NAM	126	16	126	97.9	7.9e-28
AcNAC019	PF02365.15	NAM	126	1	126	90.93	1.1e-25
AcNAC020	PF02365.15	NAM	126	1	126	136.2	1.1e-39
AcNAC021	PF02365.15	NAM	126	1	47	22.69	0.00015
AcNAC022	PF02365.15	NAM	126	1	126	86.41	2.8e-24
AcNAC023	PF02365.15	NAM	126	2	126	131.61	2.9e-38
AcNAC024	PF02365.15	NAM	126	1	126	132.2	1.9e-38
AcNAC025	PF02365.15	NAM	126	2	126	126.3	1.3e-36
AcNAC026	PF02365.15	NAM	126	2	126	125.08	3.1e-36
AcNAC027	PF02365.15	NAM	126	1	126	130.43	6.8e-38
AcNAC028	PF02365.15	NAM	126	21	126	50	5.3e-13
AcNAC029	PF02365.15	NAM	126	1	126	129.79	1.1e-37
AcNAC030	PF02365.15	NAM	126	1	126	88.81	5.1e-25
AcNAC031	PF02365.15	NAM	126	1	126	68.97	7.1e-19
AcNAC032	PF02365.15	NAM	126	2	125	106.97	1.2e-30
AcNAC033	PF02365.15	NAM	126	2	126	118.23	4.1e-34
AcNAC034	PF02365.15	NAM	126	54	126	69.88	3.7e-19
AcNAC035	PF02365.15	NAM	126	1	125	77.35	1.8e-21
AcNAC036	PF02365.15	NAM	126	1	126	104.79	5.8e-30
AcNAC037	PF02365.15	NAM	126	54	126	53.08	5.8e-14
AcNAC038	PF02365.15	NAM	126	1	126	105.54	3.4e-30
AcNAC039	PF02365.15	NAM	126	1	126	128.51	2.7e-37
AcNAC040	PF02365.15	NAM	126	6	126	110.34	1.1e-31
AcNAC041	PF02365.15	NAM	126	1	126	125.02	3.2e-36
AcNAC042	PF02365.15	NAM	126	1	126	122.94	1.4e-35
AcNAC043	PF02365.15	NAM	126	1	126	77.26	1.9e-21
AcNAC044	PF02365.15	NAM	126	1	126	123.59	8.9e-36
AcNAC045	PF02365.15	NAM	126	1	126	135.07	2.5e-39
AcNAC046	PF02365.15	NAM	126	1	126	82.62	4.2e-23
AcNAC047	PF02365.15	NAM	126	1	126	133.77	6.3e-39
AcNAC048	PF02365.15	NAM	126	43	126	44.96	1.9e-11
AcNAC049	PF02365.15	NAM	126	71	126	30.63	5.2e-07
AcNAC050	PF02365.15	NAM	126	1	77	40.27	5.4e-10
AcNAC051	PF02365.15	NAM	126	1	42	32.27	1.6e-07
AcNAC052	PF02365.15	NAM	126	93	126	23.07	0.00011
AcNAC053	PF02365.15	NAM	126	1	126	140.55	5.0e-41
AcNAC054	PF02365.15	NAM	126	1	126	135.14	2.4e-39
AcNAC055	PF02365.15	NAM	126	1	126	122.04	2.7e-35
AcNAC056	PF02365.15	NAM	126	1	126	134.08	5.0e-39
AcNAC057	PF02365.15	NAM	126	1	126	129.04	1.8e-37
AcNAC058	PF02365.15	NAM	126	1	125	69.9	3.6e-19
AcNAC059	PF02365.15	NAM	126	1	126	124.49	4.7e-36
AcNAC060	PF02365.15	NAM	126	54	126	70.91	1.8e-19
AcNAC061	PF02365.15	NAM	126	1	126	138.56	2.1e-40
AcNAC062	PF02365.15	NAM	126	1	126	136.56	8.6e-40
AcNAC063	PF02365.15	NAM	126	1	126	135.83	1.5e-39
AcNAC064	PF02365.15	NAM	126	1	126	114.68	5.1e-33
AcNAC065	PF02365.15	NAM	126	1	126	74.49	1.4e-20
AcNAC066	PF02365.15	NAM	126	1	126	112.07	3.3e-32
AcNAC067	PF02365.15	NAM	126	1	126	121.64	3.6e-35
AcNAC068	PF02365.15	NAM	126	1	126	129.87	1.0e-37
AcNAC069	PF02365.15	NAM	126	1	126	82.53	4.5e-23
AcNAC070	PF02365.15	NAM	126	4	126	127.99	3.9e-37
AcNAC071	PF02365.15	NAM	126	2	126	126.17	1.4e-36
AcNAC072	PF02365.15	NAM	126	1	126	139.82	8.5e-41
AcNAC073	PF02365.15	NAM	126	2	126	116.9	1.0e-33
AcNAC074	PF02365.15	NAM	126	1	126	86.45	2.8e-24
AcNAC075	PF02365.15	NAM	126	1	126	124.38	5.0e-36
AcNAC076	PF02365.15	NAM	126	51	126	36.54	7.7e-09
AcNAC077	PF02365.15	NAM	126	50	125	54.89	1.6e-14
AcNAC078	PF02365.15	NAM	126	1	125	112.53	2.3e-32
AcNAC079	PF02365.15	NAM	126	2	126	118.54	3.2e-34
AcNAC080	PF02365.15	NAM	126	2	126	124.01	6.6e-36
AcNAC081	PF02365.15	NAM	126	1	126	128.44	2.8e-37
AcNAC082	PF02365.15	NAM	126	55	126	67.25	2.4e-18
AcNAC083	PF02365.15	NAM	126	92	126	32.26	1.6e-07
AcNAC084	PF02365.15	NAM	126	1	126	82.86	3.6e-23
AcNAC085	PF02365.15	NAM	126	1	126	130.09	8.7e-38
AcNAC086	PF02365.15	NAM	126	1	126	127.77	4.5e-37
AcNAC087	PF02365.15	NAM	126	1	126	79.05	5.4e-22
AcNAC088	PF02365.15	NAM	126	1	126	133.86	5.9e-39
AcNAC089	PF02365.15	NAM	126	2	126	127.41	5.8e-37
AcNAC090	PF02365.15	NAM	126	1	50	37.66	3.4e-09
AcNAC091	PF02365.15	NAM	126	2	126	126.66	1.0e-36
AcNAC092	PF02365.15	NAM	126	1	126	133.92	5.6e-39
AcNAC093	PF02365.15	NAM	126	1	126	76.43	3.5e-21
AcNAC094	PF02365.15	NAM	126	1	126	73.61	2.6e-20
AcNAC095	PF02365.15	NAM	126	1	126	109.65	1.8e-31
AcNAC096	PF02365.15	NAM	126	1	125	110.49	1.0e-31
AcNAC097	PF02365.15	NAM	126	1	126	72.18	7.2e-20
AcNAC098	PF02365.15	NAM	126	1	126	133.23	9.2e-39
AcNAC099	PF02365.15	NAM	126	1	126	57.45	2.6e-15
AcNAC100	PF02365.15	NAM	126	3	126	46.5	6.4e-12
AcNAC101	PF02365.15	NAM	126	1	126	132.68	1.4e-38
AcNAC102	PF02365.15	NAM	126	1	126	125.49	2.3e-36
AcNAC103	PF02365.15	NAM	126	1	124	113.22	1.4e-32
AcNAC104	PF02365.15	NAM	126	2	126	119.99	1.2e-34
AcNAC105	PF02365.15	NAM	126	2	86	79.48	4.0e-22
AcNAC106	PF02365.15	NAM	126	1	126	70.84	1.9e-19
AcNAC107	PF02365.15	NAM	126	69	125	46.23	7.7e-12
AcNAC108	PF02365.15	NAM	126	1	126	108.54	4.0e-31
AcNAC109	PF02365.15	NAM	126	1	126	105.64	3.2e-30
AcNAC110	PF02365.15	NAM	126	52	126	64.56	1.6e-17
AcNAC111	PF02365.15	NAM	126	1	126	123.69	8.3e-36
AcNAC112	PF02365.15	NAM	126	1	126	137.96	3.2e-40
AcNAC113	PF02365.15	NAM	126	2	122	120.49	8.1e-35
AcNAC114	PF02365.15	NAM	126	1	126	136.67	7.9e-40
AcNAC115	PF02365.15	NAM	126	2	126	117.05	9.4e-34
AcNAC116	PF02365.15	NAM	126	2	49	49.52	7.4e-13
AcNAC117	PF02365.15	NAM	126	1	125	105.7	3.1e-30
AcNAC118	PF02365.15	NAM	126	46	125	60.9	2.2e-16
AcNAC119	PF02365.15	NAM	126	1	126	123.9	7.1e-36
AcNAC120	PF02365.15	NAM	126	96	126	25.64	1.8e-05
AcNAC121	PF02365.15	NAM	126	1	126	105.44	3.7e-30
AcNAC122	PF02365.15	NAM	126	1	126	134.84	2.9e-39
AcNAC123	PF02365.15	NAM	126	43	126	72.6	5.3e-20
AcNAC124	PF02365.15	NAM	126	5	126	118.37	3.7e-34
AcNAC125	PF02365.15	NAM	126	1	126	139.79	8.6e-41
AcNAC126	PF02365.15	NAM	126	2	126	117.34	7.6e-34
AcNAC127	PF02365.15	NAM	126	1	126	128.91	2.0e-37
AcNAC128	PF02365.15	NAM	126	6	126	117.4	7.3e-34
AcNAC129	PF02365.15	NAM	126	1	126	111.47	5.0e-32
AcNAC130	PF02365.15	NAM	126	1	126	126.87	8.6e-37
AcNAC131	PF02365.15	NAM	126	36	126	71.01	1.7e-19
AcNAC132	PF02365.15	NAM	126	3	126	107.92	6.3e-31
AcNAC133	PF02365.15	NAM	126	1	126	127.74	4.6e-37
AcNAC134	PF02365.15	NAM	126	1	126	110.09	1.3e-31
AcNAC135	PF02365.15	NAM	126	2	126	116.06	1.9e-33
AcNAC136	PF02365.15	NAM	126	1	126	75.89	5.1e-21
AcNAC137	PF02365.15	NAM	126	2	49	49.8	6.1e-13
AcNAC138	PF02365.15	NAM	126	57	126	63.55	3.4e-17
AcNAC139	PF02365.15	NAM	126	1	126	134.87	2.9e-39
AcNAC140	PF02365.15	NAM	126	2	126	113.14	1.5e-32
AcNAC141	PF02365.15	NAM	126	95	126	27.02	6.8e-06
AcNAC142	PF02365.15	NAM	126	1	126	137.95	3.2e-40
