# Supplementary material for: Genome-wide identification and comprehensive analysis of NAC family genes involved in fruit development in kiwifruit (Actinidia)
Source: BMC Plant Biol. 2021 Jan 15;21:44. doi: 10.1186/s12870-020-02798-2 (PMC7811246; doi:10.1186/s12870-020-02798-2)
Supplement: Supplementary file 3 — Additional file 3. Similarity of kiwifruit NAC proteins and the corresponding NAC proteins from Arabidopsis. [file 12870_2020_2798_MOESM3_ESM.xlsx]

## Sheet: 新建 XLS 工作表
Protein	Identifier	Arabdopsis identitier	Score	E-Value	Similarity (%)
AcNAC001	Achn000661	AT5G09330.1	252	2e-069	29.18
AcNAC002	Achn002691	AT1G12260.1	397	e-113	53.43
AcNAC003	Achn003771	AT3G10490.2	346	4e-098	41.59
AcNAC004	Achn003781	AT3G10500.1	371	e-105	40.35
AcNAC005	Achn004191	AT5G09330.1	64	7e-013	15.51
AcNAC006	Achn008541	AT1G65910.1	76	2e-016	16.09
AcNAC007	Achn008561	AT5G04410.1	74	5e-016	10.04
AcNAC008	Achn008571	AT5G04410.1	69	1e-014	13.92
AcNAC009	Achn009451	AT3G15500.1	73	9e-016	17.26
AcNAC010	Achn009461	AT5G04410.1	71	4e-015	12.44
AcNAC011	Achn009471	AT1G65910.1	76	1e-016	12.5
AcNAC012	Achn009481	AT5G04410.1	68	3e-014	11.75
AcNAC013	Achn014031	AT2G24430.1	338	1e-095	52.88
AcNAC014	Achn016981	AT2G33480.1	211	2e-057	41.37
AcNAC015	Achn019581	AT2G17040.1	317	2e-089	55.52
AcNAC016	Achn021021	AT3G10500.1	106	7e-026	16.04
AcNAC017	Achn022601	AT3G04070.1	41	2e-006	10.83
AcNAC018	Achn029231	AT1G01720.1	363	e-103	61.79
AcNAC019	Achn029521	AT5G13180.1	130	2e-033	29.89
AcNAC020	Achn033651	AT3G18400.1	370	e-105	60.87
AcNAC021	Achn047821	AT5G17260.1	44	1e-007	4.61
AcNAC022	Achn048661	AT1G01720.1	304	2e-085	54.75
AcNAC023	Achn051151	AT2G43000.1	268	1e-074	49.16
AcNAC024	Achn053241	AT2G18060.1	292	3e-082	36.99
AcNAC025	Achn054031	AT3G10490.2	346	4e-098	40.8
AcNAC026	Achn054041	AT3G10500.1	403	e-115	42.71
AcNAC027	Achn057581	AT4G36160.1	259	2e-072	31.56
AcNAC028	Achn059641	AT5G13180.1	59	2e-011	13.3
AcNAC029	Achn069281	AT1G79580.1	346	4e-098	47.84
AcNAC030	Achn069791	AT4G29230.1	516	e-149	55.09
AcNAC031	Achn070691	AT3G17730.1	59	6e-012	14.96
AcNAC032	Achn073421	AT3G44350.2	235	9e-065	48.25
AcNAC033	Achn074521	AT2G02450.2	358	e-102	44.34
AcNAC034	Achn077531	AT5G61430.1	306	5e-086	46.54
AcNAC035	Achn080521	AT1G69490.1	132	2e-033	17.32
AcNAC036	Achn080531	AT3G15510.1	160	3e-042	29.03
AcNAC037	Achn080541	AT3G15510.1	115	2e-028	18.86
AcNAC038	Achn080851	AT1G69490.1	140	8e-036	14.93
AcNAC039	Achn089521	AT1G12260.1	283	2e-079	30.22
AcNAC040	Achn093311	AT1G12260.1	348	7e-099	49.62
AcNAC041	Achn095321	AT1G76420.1	278	2e-077	40.69
AcNAC042	Achn104221	AT2G46770.1	381	e-108	47.75
AcNAC043	Achn106991	AT1G25580.1	449	e-129	34.84
AcNAC044	Achn107641	AT1G61110.1	223	4e-061	34.17
AcNAC045	Achn111051	AT3G15510.1	331	1e-093	49.18
AcNAC046	Achn118631	AT3G01600.1	310	5e-087	43.17
AcNAC047	Achn123251	AT1G01720.1	409	e-117	69.02
AcNAC048	Achn124361	AT5G13180.1	77	3e-017	18.9
AcNAC049	Achn124381	AT1G56010.2	60	4e-012	12.65
AcNAC050	Achn125861	AT3G17730.1	49	2e-008	16.37
AcNAC051	Achn126291	AT1G69490.1	53	3e-010	7.46
AcNAC052	Achn126301	AT3G15510.1	60	3e-012	15.07
AcNAC053	Achn133971	AT5G53950.1	305	9e-086	48
AcNAC054	Achn134171	AT3G15510.1	340	2e-096	51.1
AcNAC055	Achn141961	AT4G28530.1	271	9e-076	43.47
AcNAC056	Achn146511	AT1G79580.1	343	2e-097	48.54
AcNAC057	Achn157011	AT1G12260.1	283	2e-079	30.22
AcNAC058	Achn160261	AT5G64060.1	74	3e-016	8.99
AcNAC059	Achn161331	AT1G34190.1	416	e-119	42.5
AcNAC060	Achn163571	AT5G53950.1	252	5e-070	39.79
AcNAC061	Achn163771	AT3G15510.1	328	1e-092	50.14
AcNAC062	Achn166541	AT3G17730.1	350	2e-099	67.59
AcNAC063	Achn169421	AT1G69490.1	307	2e-086	51.77
AcNAC064	Achn169681	AT5G13180.1	306	3e-086	62.5
AcNAC065	Achn170411	AT1G25580.1	442	e-127	50.22
AcNAC066	Achn176031	AT5G64530.1	218	5e-060	53.81
AcNAC067	Achn179541	AT5G13180.1	318	7e-090	62.88
AcNAC068	Achn181121	AT3G15510.1	253	8e-070	27.11
AcNAC069	Achn181381	AT1G28470.1	331	2e-093	55.02
AcNAC070	Achn182861	AT1G69490.1	291	8e-082	49.65
AcNAC071	Achn183781	AT1G26870.1	334	2e-094	46.21
AcNAC072	Achn185081	AT5G18270.1	313	5e-088	44.9
AcNAC073	Achn190001	AT2G02450.2	317	2e-089	42.75
AcNAC074	Achn193461	AT5G13180.1	129	8e-033	29.81
AcNAC075	Achn196961	AT5G13180.1	318	7e-090	50.31
AcNAC076	Achn197411	AT5G61430.1	73	1e-015	15.54
AcNAC077	Achn200291	AT3G44350.2	194	2e-052	31.78
AcNAC078	Achn200301	AT5G22380.1	260	2e-072	55.83
AcNAC079	Achn204171	AT3G10490.2	334	2e-094	42.79
AcNAC080	Achn204181	AT5G04410.1	426	e-122	41.86
AcNAC081	Achn207401	AT2G18060.1	459	e-132	63.29
AcNAC082	Achn208181	AT5G61430.1	299	6e-084	45.3
AcNAC083	Achn210451	AT3G17730.1	140	2e-036	31.47
AcNAC084	Achn219211	AT1G28470.1	357	e-101	45.99
AcNAC085	Achn220201	AT3G15510.1	252	6e-070	33.97
AcNAC086	Achn220211	AT3G15510.1	249	7e-069	37.53
AcNAC087	Achn221871	AT1G25580.1	448	e-129	50.77
AcNAC088	Achn226931	AT3G15510.1	330	3e-093	49.18
AcNAC089	Achn229031	AT1G26870.1	277	2e-077	35.8
AcNAC090	Achn229061	AT5G61430.1	89	1e-020	29.97
AcNAC091	Achn234861	AT1G26870.1	321	1e-090	42.11
AcNAC092	Achn237291	AT4G17980.1	313	5e-088	46.97
AcNAC093	Achn238591	AT3G15500.1	83	7e-019	21.91
AcNAC094	Achn239781	AT3G17730.1	83	9e-019	22.54
AcNAC095	Achn241171	AT1G77450.1	189	1e-050	26.48
AcNAC096	Achn241181	AT3G15510.1	183	5e-049	23.9
AcNAC097	Achn244831	AT3G17730.1	81	4e-018	21.45
AcNAC098	Achn245061	AT5G61430.1	345	8e-098	51.9
AcNAC099	Achn254041	AT3G15500.1	69	1e-014	20.85
AcNAC100	Achn254051	AT5G04410.1	63	4e-013	8.76
AcNAC101	Achn262621	AT1G01720.1	403	e-115	59.29
AcNAC102	Achn266441	AT1G34190.1	389	e-110	36.89
AcNAC103	Achn267671	AT5G24590.2	230	5e-063	29.96
AcNAC104	Achn272561	AT3G10490.2	338	2e-095	42.57
AcNAC105	Achn272571	AT5G04410.1	158	2e-041	27.02
AcNAC106	Achn276021	AT3G17730.1	64	3e-013	19.84
AcNAC107	Achn276961	AT2G27300.1	141	1e-036	22.69
AcNAC108	Achn279951	AT5G64530.1	268	8e-075	64
AcNAC109	Achn282481	AT2G24430.1	269	5e-075	41.12
AcNAC110	Achn282651	AT2G46770.1	256	4e-071	35.19
AcNAC111	Achn289231	AT1G56010.2	320	4e-090	37.72
AcNAC112	Achn289301	AT3G15510.1	357	e-101	54.95
AcNAC113	Achn293411	AT1G26870.1	253	2e-070	30.54
AcNAC114	Achn293491	AT5G61430.1	326	4e-092	49
AcNAC115	Achn294661	AT2G02450.2	356	e-101	43.85
AcNAC116	Achn296141	AT2G43000.1	154	2e-040	27.96
AcNAC117	Achn300931	AT5G22380.1	253	4e-070	53.5
AcNAC118	Achn300981	AT3G44350.2	209	5e-057	42.68
AcNAC119	Achn310421	AT2G46770.1	387	e-110	48.63
AcNAC120	Achn310791	AT4G29230.1	324	2e-091	35.02
AcNAC121	Achn311471	AT4G27410.3	169	8e-045	31.01
AcNAC122	Achn311531	AT5G18270.1	296	5e-083	41.44
AcNAC123	Achn311801	AT1G69490.1	209	4e-057	35.61
AcNAC124	Achn317511	AT1G12260.1	352	e-100	45.05
AcNAC125	Achn335731	AT1G65910.1	483	e-139	42.08
AcNAC126	Achn341031	AT2G17040.1	310	3e-087	54.98
AcNAC127	Achn343671	AT1G76420.1	288	2e-080	43.18
AcNAC128	Achn344701	AT3G15510.1	237	3e-065	35.43
AcNAC129	Achn348191	AT2G33480.1	213	3e-058	40.29
AcNAC130	Achn349691	AT5G13180.1	320	2e-090	59.54
AcNAC131	Achn351611	AT1G61110.1	139	5e-036	29.23
AcNAC132	Achn352721	AT4G28530.1	223	4e-061	33.89
AcNAC133	Achn354611	AT1G12260.1	352	e-100	48.61
AcNAC134	Achn359751	AT4G28530.1	242	7e-067	37.96
AcNAC135	Achn363171	AT2G17040.1	323	2e-091	56.21
AcNAC136	Achn365331	AT3G17730.1	82	2e-018	22.86
AcNAC137	Achn367821	AT2G43000.1	156	4e-041	30.85
AcNAC138	Achn374931	AT4G17980.1	186	3e-050	31.89
AcNAC139	Achn377511	AT5G61430.1	379	e-108	55.03
AcNAC140	Achn382311	AT2G17040.1	312	5e-088	53.95
AcNAC141	Achn385691	AT4G28500.1	256	3e-071	45.16
AcNAC142	Achn388561	AT1G65910.1	488	e-140	42.55
