# Supplementary material for: Genome-wide identification and comprehensive analysis of NAC family genes involved in fruit development in kiwifruit (Actinidia)
Source: BMC Plant Biol. 2021 Jan 15;21:44. doi: 10.1186/s12870-020-02798-2 (PMC7811246; doi:10.1186/s12870-020-02798-2)
Supplement: Supplementary file 4 — Additional file 4. Primary information of AcNAC proteins and the lengths of their corresponding coding sequences (CDS). [file 12870_2020_2798_MOESM4_ESM.xlsx]

## Sheet: Sheet1
Protein	Gene	CDS length (bp)	Amino acid number	MW (Da)	pI
AcNAC001	AcNAC001	1614	537	59705.1	4.64
AcNAC002	AcNAC002	1029	342	39917.7	6.09
AcNAC003	AcNAC003	1197	398	44771.2	5.49
AcNAC004	AcNAC004	1614	537	59879.8	4.77
AcNAC005	AcNAC005	1083	360	40014.5	5.23
AcNAC006	AcNAC006	1446	481	53722.8	4.85
AcNAC007	AcNAC007	1320	439	49260.4	4.57
AcNAC008	AcNAC008	1128	375	42260.2	4.39
AcNAC009	AcNAC009	1143	380	42739.4	4.86
AcNAC010	AcNAC010	1035	344	38804.5	4.63
AcNAC011	AcNAC011	1143	380	42715.2	4.82
AcNAC012	AcNAC012	1005	334	37339.7	4.53
AcNAC013	AcNAC013	1077	358	39903	8.57
AcNAC014	AcNAC014	720	239	27257.5	8.75
AcNAC015	AcNAC015	861	286	32848.8	7.42
AcNAC016	AcNAC016	909	302	33420.9	8.01
AcNAC017	AcNAC017	612	203	22654.3	5.8
AcNAC018	AcNAC018	810	269	30624.7	8.28
AcNAC019	AcNAC019	753	250	28796.6	7.98
AcNAC020	AcNAC020	933	310	35189.5	6.52
AcNAC021	AcNAC021	438	145	15926.4	5.62
AcNAC022	AcNAC022	813	270	31055.2	7.12
AcNAC023	AcNAC023	894	297	34183.6	8.45
AcNAC024	AcNAC024	462	153	18053.5	8.37
AcNAC025	AcNAC025	1212	403	45247.8	5.49
AcNAC026	AcNAC026	1596	531	59094.8	4.67
AcNAC027	AcNAC027	456	151	17765.3	9.15
AcNAC028	AcNAC028	1212	403	44607.5	5.02
AcNAC029	AcNAC029	1065	354	39829.5	6.22
AcNAC030	AcNAC030	1419	472	53832.6	7.52
AcNAC031	AcNAC031	480	159	18073.6	7.24
AcNAC032	AcNAC032	774	257	29970.6	7.84
AcNAC033	AcNAC033	1194	397	45360.4	7.3
AcNAC034	AcNAC034	885	294	32967.8	9.35
AcNAC035	AcNAC035	1410	469	52114.6	5.9
AcNAC036	AcNAC036	963	320	36419.3	7.58
AcNAC037	AcNAC037	1122	373	41739.4	5.39
AcNAC038	AcNAC038	1410	469	54392.3	6.31
AcNAC039	AcNAC039	510	169	19690.3	9.35
AcNAC040	AcNAC040	912	303	35854.4	8.35
AcNAC041	AcNAC041	1218	405	45677.9	7.1
AcNAC042	AcNAC042	1335	444	50409.9	6.03
AcNAC043	AcNAC043	1962	653	73704.1	4.98
AcNAC044	AcNAC044	1164	387	44012.4	7.99
AcNAC045	AcNAC045	969	322	36465.4	8.94
AcNAC046	AcNAC046	1233	410	45789.4	4.96
AcNAC047	AcNAC047	873	290	33257.8	7.79
AcNAC048	AcNAC048	504	167	19670.1	7.47
AcNAC049	AcNAC049	501	166	19405	7.12
AcNAC050	AcNAC050	1008	335	37024.8	5.04
AcNAC051	AcNAC051	453	150	17112.6	5.35
AcNAC052	AcNAC052	666	221	24980.1	6.07
AcNAC053	AcNAC053	948	315	35147.7	7.6
AcNAC054	AcNAC054	960	319	36248.1	9.24
AcNAC055	AcNAC055	867	288	33082.9	6.1
AcNAC056	AcNAC056	984	327	37093.6	7.43
AcNAC057	AcNAC057	510	169	19718.3	9.35
AcNAC058	AcNAC058	573	190	21210.7	4.6
AcNAC059	AcNAC059	1794	597	66631.7	4.83
AcNAC060	AcNAC060	807	268	29574.3	8.67
AcNAC061	AcNAC061	948	315	35480.1	8.07
AcNAC062	AcNAC062	735	244	28175.6	5.17
AcNAC063	AcNAC063	849	282	32318.7	8.71
AcNAC064	AcNAC064	738	245	27926.5	9.04
AcNAC065	AcNAC065	1149	382	43374.4	4.79
AcNAC066	AcNAC066	480	159	18638.1	7.85
AcNAC067	AcNAC067	738	245	27780.4	9.25
AcNAC068	AcNAC068	1479	492	56326.1	9.02
AcNAC069	AcNAC069	975	324	36344.4	8.38
AcNAC070	AcNAC070	819	272	31262.6	8.26
AcNAC071	AcNAC071	1209	402	45655.3	7.79
AcNAC072	AcNAC072	1182	393	44500.8	6.42
AcNAC073	AcNAC073	900	299	34462.9	8.01
AcNAC074	AcNAC074	738	245	28017.7	8.7
AcNAC075	AcNAC075	933	310	35309.7	8.46
AcNAC076	AcNAC076	1329	442	49231.2	5.37
AcNAC077	AcNAC077	786	261	29648.7	10.24
AcNAC078	AcNAC078	711	236	27327.8	7.25
AcNAC079	AcNAC079	1164	387	44042.7	5.91
AcNAC080	AcNAC080	1650	549	61321.3	4.51
AcNAC081	AcNAC081	1014	337	39128.7	5.34
AcNAC082	AcNAC082	888	295	33005.8	9.46
AcNAC083	AcNAC083	585	194	21715.3	4.8
AcNAC084	AcNAC084	1149	382	43158.7	7.82
AcNAC085	AcNAC085	876	291	33155.5	7.74
AcNAC086	AcNAC086	864	287	32860	8.84
AcNAC087	AcNAC087	1191	396	45142.5	4.8
AcNAC088	AcNAC088	975	324	36417.2	9.09
AcNAC089	AcNAC089	960	319	35870.6	5.83
AcNAC090	AcNAC090	666	221	25126.4	4.77
AcNAC091	AcNAC091	1104	367	41197.6	5.91
AcNAC092	AcNAC092	1026	341	38342.1	5.57
AcNAC093	AcNAC093	924	307	34900.6	6.85
AcNAC094	AcNAC094	924	307	34889.4	5.47
AcNAC095	AcNAC095	1167	388	44370.8	6.38
AcNAC096	AcNAC096	1002	333	38570.5	6.47
AcNAC097	AcNAC097	975	324	36623.5	5.45
AcNAC098	AcNAC098	1023	340	38848.5	6.11
AcNAC099	AcNAC099	1023	340	38692.9	4.9
AcNAC100	AcNAC100	597	198	22923.8	7.3
AcNAC101	AcNAC101	972	323	37031.1	7.94
AcNAC102	AcNAC102	1692	563	63346.5	4.69
AcNAC103	AcNAC103	1560	519	58317.1	4.7
AcNAC104	AcNAC104	1176	391	44136.5	5.37
AcNAC105	AcNAC105	1443	480	53364.6	4.76
AcNAC106	AcNAC106	555	184	21243.4	9.26
AcNAC107	AcNAC107	819	272	30806.1	7.31
AcNAC108	AcNAC108	582	193	22066.8	4.61
AcNAC109	AcNAC109	981	326	36153.8	8.24
AcNAC110	AcNAC110	1020	339	38636.1	6.69
AcNAC111	AcNAC111	1320	439	49210.8	7.28
AcNAC112	AcNAC112	966	321	35778.7	8.18
AcNAC113	AcNAC113	798	265	30133.2	6.37
AcNAC114	AcNAC114	1038	345	39791.7	6.07
AcNAC115	AcNAC115	1215	404	46194.3	6.09
AcNAC116	AcNAC116	717	238	27492.7	4.98
AcNAC117	AcNAC117	723	240	27602.3	5.96
AcNAC118	AcNAC118	615	204	23194	9.44
AcNAC119	AcNAC119	1317	438	49731.7	6.92
AcNAC120	AcNAC120	918	305	34237.9	6.56
AcNAC121	AcNAC121	1014	337	38634.7	7.02
AcNAC122	AcNAC122	1185	394	44789.1	6.34
AcNAC123	AcNAC123	705	234	26971.4	8.89
AcNAC124	AcNAC124	1038	345	40135.3	8.04
AcNAC125	AcNAC125	1692	563	63970.3	5.26
AcNAC126	AcNAC126	861	286	33614.7	9.01
AcNAC127	AcNAC127	1179	392	44342.4	6.9
AcNAC128	AcNAC128	1014	337	37999.3	7.7
AcNAC129	AcNAC129	729	242	27195.4	7.69
AcNAC130	AcNAC130	747	248	28328.9	8.49
AcNAC131	AcNAC131	807	268	30503.4	8.19
AcNAC132	AcNAC132	876	291	32855.9	6.08
AcNAC133	AcNAC133	936	311	36461.9	6.77
AcNAC134	AcNAC134	777	258	29268.8	6.02
AcNAC135	AcNAC135	861	286	32931.8	6.55
AcNAC136	AcNAC136	924	307	34935.6	6.02
AcNAC137	AcNAC137	711	236	27115.3	5.2
AcNAC138	AcNAC138	774	257	29301.8	8.09
AcNAC139	AcNAC139	972	323	36758.7	6.35
AcNAC140	AcNAC140	858	285	33429.5	6.77
AcNAC141	AcNAC141	735	244	27587.2	7.81
AcNAC142	AcNAC142	1953	650	74381.4	5.77
