# Supplementary material for: Genome-wide identification and comprehensive analysis of NAC family genes involved in fruit development in kiwifruit (Actinidia)
Source: BMC Plant Biol. 2021 Jan 15;21:44. doi: 10.1186/s12870-020-02798-2 (PMC7811246; doi:10.1186/s12870-020-02798-2)
Supplement: Supplementary file 6 — Additional file 6. Genomic length, exon number and length of AcNAC genes. [file 12870_2020_2798_MOESM6_ESM.xlsx]

## Sheet: 新建 XLS 工作表
Gene name	Genomic length(bp)	Exon number	Intron number	Exon 1	Exon 2	Exon 3	Exon 4	Exon 5	Exon 6	Exon 7	Exon 8	Exon 9	Exon 10
AcNAC001	3644	7	6	1..157	306..583	1176..1517	2231..2635	2762..2882	3247..3529	3617..3644
AcNAC002	2069	4	3	1..160	805..1080	1443..1477	1512..2069
AcNAC003	4421	4	3	1..193	829..1088	1210..1395	3864..4421
AcNAC004	4334	7	6	1..49	272..376	1712..1989	2270..2467	2859..3347	3437..3542	3946..4334
AcNAC005	3207	2	1	1..411	2536..3207
AcNAC006	2003	2	1	1..411	969..2003
AcNAC007	6038	3	2	1..136	2553..3052	5355..6038
AcNAC008	2531	2	1	1..456	1860..2531
AcNAC009	1937	2	1	1..411	1206..1937
AcNAC010	2745	2	1	1..456	2167..2745
AcNAC011	2369	2	1	1..411	1638..2369
AcNAC012	2345	2	1	1..456	1797..2345
AcNAC013	2401	3	2	1..181	763..1034	1778..2401
AcNAC014	1578	3	2	1..178	593..876	1321..1578
AcNAC015	1967	3	2	1..169	1150..1418	1545..1967
AcNAC016	6953	3	2	1..450	5910..6188	6774..6953
AcNAC017	2381	2	1	1..153	1923..2381
AcNAC018	2953	3	2	1..97	1673..1959	2528..2953
AcNAC019	824	2	1	1..220	292..824
AcNAC020	2372	3	2	1..154	1307..1572	1860..2372
AcNAC021	9820	2	1	1..132	9515..9820
AcNAC022	1620	3	2	1..79	571..845	1162..1620
AcNAC023	2292	3	2	1..211	1003..1313	1921..2292
AcNAC024	848	2	1	1..163	550..848
AcNAC025	5178	4	3	1..208	2414..2673	2795..2980	4621..5178
AcNAC026	4269	6	5	1..163	1620..1897	2212..2358	2767..3252	3342..3456	3863..4269
AcNAC027	1244	2	1	1..157	946..1244
AcNAC028	1266	2	1	1..110	165..1266
AcNAC029	4030	3	2	1..172	2946..3277	3470..4030
AcNAC030	9151	6	5	1..105	3592..3769	4220..4782	5835..6131	6979..7164	9062..9151
AcNAC031	2144	2	1	1..67	1732..2144
AcNAC032	3280	3	2	1..157	1578..1870	2957..3280
AcNAC033	2195	3	2	1..223	937..1205	1494..2195
AcNAC034	973	2	1	1..267	356..973
AcNAC035	5199	7	6	1..197	3150..3384	3688..3829	3981..4175	4329..4520	4666..4857	4943..5199
AcNAC036	5319	5	4	1..202	3331..3614	3918..4059	4235..4402	5153..5319
AcNAC037	1812	5	4	1..318	633..774	950..1120	1272..1463	1514..1812
AcNAC038	11405	8	7	1..37	534..736	3263..3359	4444..4713	4943..5087	9618..9826	10765..11057	11250..11405
AcNAC039	1062	2	1	1..226	779..1062
AcNAC040	2796	4	3	1..8	395..519	1552..1823	2290..2796
AcNAC041	2082	3	2	1..199	613..971	1423..2082
AcNAC042	2042	4	3	1..84	526..709	822..1108	1263..2042
AcNAC043	20432	10	9	1..71	180..265	9632..9760	10301..10512	10549..10758	11917..12051	18674..18860	18943..19409	19768..20175	20376..20432
AcNAC044	8147	5	4	1..31	1724..1806	6470..6659	6770..7050	7569..8147
AcNAC045	1678	3	2	1..175	380..687	1193..1678
AcNAC046	5460	5	4	1..8	1803..1935	2612..2798	3833..4329	5053..5460
AcNAC047	1521	3	2	1..160	454..740	1096..1521
AcNAC048	12539	4	3	1..88	4020..4100	12128..12423	12501..12539
AcNAC049	1621	2	1	1..240	1361..1621
AcNAC050	1666	2	1	1..258	917..1666
AcNAC051	1410	2	1	1..153	1111..1410
AcNAC052	1210	4	3	1..165	475..616	768..962	1047..1210
AcNAC053	3722	3	2	1..184	808..1091	3243..3722
AcNAC054	2206	3	2	1..184	571..878	1739..2206
AcNAC055	5446	3	2	1..169	2610..2875	5015..5446
AcNAC056	3260	3	2	1..172	2256..2539	2733..3260
AcNAC057	1062	2	1	1..226	779..1062
AcNAC058	1334	2	1	1..280	1042..1334
AcNAC059	3108	3	2	1..187	1216..2394	2681..3108
AcNAC060	1768	2	1	1..273	1235..1768
AcNAC061	2539	3	2	1..184	899..1209	2087..2539
AcNAC062	3343	3	2	1..157	760..1049	3056..3343
AcNAC063	1339	3	2	1..166	309..589	938..1339
AcNAC064	1065	3	2	1..181	426..694	778..1065
AcNAC065	4777	5	4	1..3	3034..3220	3332..3825	4163..4570	4721..4777
AcNAC066	891	3	2	1..166	352..620	847..891
AcNAC067	1061	3	2	1..181	421..689	774..1061
AcNAC068	12133	5	4	1..160	769..1058	1673..2018	10909..11195	11738..12133
AcNAC069	12114	3	2	1..222	9286..9475	11552..12114
AcNAC070	3239	4	3	1..11	1932..2056	2194..2474	2838..3239
AcNAC071	1994	3	2	1..181	448..755	1275..1994
AcNAC072	2704	3	2	1..178	908..1194	1988..2704
AcNAC073	9228	4	3	1..4	6489..6713	7742..8010	8827..9228
AcNAC074	817	2	1	1..220	300..817
AcNAC075	6554	5	4	1..140	2906..2957	5396..5570	5894..6162	6258..6554
AcNAC076	7328	7	6	1..102	755..1027	3799..4071	4179..4352	5068..5395	6599..6669	7221..7328
AcNAC077	2571	4	3	1..219	488..665	1762..2045	2467..2571
AcNAC078	1499	3	2	1..154	644..927	1227..1499
AcNAC079	4321	4	3	1..187	1324..1601	1720..1896	3800..4321
AcNAC080	8440	6	5	1..175	1117..1394	1676..1867	7156..7668	7760..7871	8061..8440
AcNAC081	2869	3	2	1..163	392..663	2291..2869
AcNAC082	968	2	1	1..267	348..968
AcNAC083	3627	3	2	1..155	173..311	3337..3627
AcNAC084	4442	5	4	1..85	1160..1248	1336..1557	1812..2001	3880..4442
AcNAC085	1778	3	2	1..160	768..1057	1353..1778
AcNAC086	1850	3	2	1..178	636..922	1452..1850
AcNAC087	2847	5	4	1..78	898..1084	1166..1632	2187..2588	2791..2847
AcNAC088	1970	3	2	1..184	299..606	1488..1970
AcNAC089	1282	3	2	1..181	273..574	806..1282
AcNAC090	1386	2	1	1..165	886..1386
AcNAC091	1309	3	2	1..181	300..601	689..1309
AcNAC092	1994	4	3	1..157	672..949	1324..1644	1725..1994
AcNAC093	924	1	0	1..924
AcNAC094	924	1	0	1..924
AcNAC095	2046	3	2	1..304	960..1243	1468..2046
AcNAC096	2618	3	2	1..322	1544..1809	2205..2618
AcNAC097	975	1	0	1..975
AcNAC098	2642	3	2	1..178	957..1234	2076..2642
AcNAC099	2670	3	2	1..411	2040..2324	2344..2670
AcNAC100	1360	3	2	1..141	175..453	1184..1360
AcNAC101	8590	4	3	1..48	6344..6560	6998..7275	8162..8590
AcNAC102	9555	5	4	1..62	6383..6582	7678..8784	9153..9450	9531..9555
AcNAC103	8611	6	5	1..166	901..1184	2043..2513	2596..2940	3595..3868	8592..8611
AcNAC104	4139	4	3	1..190	1284..1561	1712..1900	3621..4139
AcNAC105	5462	6	5	1..19	228..491	1903..2057	4197..4709	4801..4912	5083..5462
AcNAC106	555	1	0	1..555
AcNAC107	7529	6	5	1..17	966..1038	1562..1732	4136..4435	5768..6016	7521..7529
AcNAC108	981	3	2	1..166	329..600	838..981
AcNAC109	2045	3	2	1..191	575..806	1488..2045
AcNAC110	7901	3	2	1..34	6365..6636	7188..7901
AcNAC111	14733	6	5	1..37	590..846	4390..4499	10381..10550	12605..12879	14263..14733
AcNAC112	2462	3	2	1..184	1063..1370	1989..2462
AcNAC113	1448	3	2	1..220	333..564	1103..1448
AcNAC114	4262	3	2	1..178	1860..2137	3681..4262
AcNAC115	2571	3	2	1..223	1180..1448	1849..2571
AcNAC116	1888	3	2	1..181	1045..1226	1535..1888
AcNAC117	1422	3	2	1..160	578..861	1144..1422
AcNAC118	2090	3	2	1..57	1095..1376	1815..2090
AcNAC119	2202	4	3	1..48	694..907	1029..1321	1441..2202
AcNAC120	4853	4	3	1..420	1434..1739	2864..2965	4764..4853
AcNAC121	3719	3	2	1..166	2315..2601	3159..3719
AcNAC122	2548	3	2	1..178	1128..1414	1829..2548
AcNAC123	5043	3	2	1..34	3982..4265	4657..5043
AcNAC124	7967	4	3	1..119	5751..5875	6802..7073	7446..7967
AcNAC125	4793	6	5	1..157	1473..1750	2552..2884	3050..3439	4151..4229	4339..4793
AcNAC126	1427	3	2	1..169	288..556	1005..1427
AcNAC127	2753	3	2	1..199	689..1002	2088..2753
AcNAC128	7526	4	3	1..113	5555..5682	6394..6680	7041..7526
AcNAC129	1379	3	2	1..181	528..811	1116..1379
AcNAC130	1089	3	2	1..181	431..699	793..1089
AcNAC131	6683	4	3	1..63	621..678	5284..5570	6285..6683
AcNAC132	4135	5	4	1..46	514..627	1984..2057	2940..3203	3758..4135
AcNAC133	1745	3	2	1..160	288..575	1258..1745
AcNAC134	4074	3	2	1..151	2818..3080	3712..4074
AcNAC135	1367	3	2	1..169	596..864	945..1367
AcNAC136	924	1	0	1..924
AcNAC137	1843	3	2	1..181	805..980	1490..1843
AcNAC138	1340	3	2	1..252	585..845	1080..1340
AcNAC139	1321	3	2	1..187	448..725	815..1321
AcNAC140	1374	3	2	1..169	290..558	955..1374
AcNAC141	3082	3	2	1..159	505..694	2697..3082
AcNAC142	5542	7	6	1..157	1433..1710	2309..2665	3836..4228	4604..4682	4782..5097	5170..5542
