# Supplementary material for: Genome-wide identification and comprehensive analysis of NAC family genes involved in fruit development in kiwifruit (Actinidia)
Source: BMC Plant Biol. 2021 Jan 15;21:44. doi: 10.1186/s12870-020-02798-2 (PMC7811246; doi:10.1186/s12870-020-02798-2)
Supplement: Supplementary file 8 — Additional file 8. Chromosomal locations and distribution directions of AcNAC genes. [file 12870_2020_2798_MOESM8_ESM.xlsx]

## Sheet: 新建 XLS 工作表
Gene	Identifier	Chromosomal location	Starting point	Stoping point	Strand
AcNAC116	Achn296141	Chr01:17780397..17782284	17780397	17782284	-
AcNAC017	Achn022601	Chr01:4674883..4677263	4674883	4677263	-
AcNAC072	Achn185081	Chr01:5223986..5226689	5223986	5226689	+
AcNAC114	Achn293491	Chr02:12247168..12251429	12247168	12251429	-
AcNAC113	Achn293411	Chr02:12372380..12373827	12372380	12373827	-
AcNAC046	Achn118631	Chr02:13428598..13434057	13428598	13434057	-
AcNAC098	Achn245061	Chr03:15822582..15825223	15822582	15825223	-
AcNAC097	Achn244831	Chr03:16318103..16319077	16318103	16319077	+
AcNAC133	Achn354611	Chr03:9014221..9015965	9014221	9015965	-
AcNAC103	Achn267671	Chr03:958694..967304	958694	967304	+
AcNAC076	Achn197411	Chr04:11036473..11043800	11036473	11043800	-
AcNAC047	Achn123251	Chr04:1269283..1270803	1269283	1270803	+
AcNAC127	Achn343671	Chr04:12703611..12706363	12703611	12706363	-
AcNAC027	Achn057581	Chr04:3518517..3519760	3518517	3519760	-
AcNAC059	Achn161331	Chr04:6158813..6161920	6158813	6161920	+
AcNAC022	Achn048661	Chr05:11978251..11979870	11978251	11979870	+
AcNAC021	Achn047821	Chr05:12117082..12126901	12117082	12126901	-
AcNAC081	Achn207401	Chr05:16609676..16612544	16609676	16612544	+
AcNAC024	Achn053241	Chr05:18180066..18180913	18180066	18180913	-
AcNAC090	Achn229061	Chr05:5976903..5978288	5976903	5978288	-
AcNAC089	Achn229031	Chr05:6129751..6131032	6129751	6131032	-
AcNAC074	Achn193461	Chr05:7076947..7077763	7076947	7077763	-
AcNAC066	Achn176031	Chr06:12355985..12356875	12355985	12356875	+
AcNAC033	Achn074521	Chr06:13133774..13135968	13133774	13135968	+
AcNAC135	Achn363171	Chr06:17792731..17794097	17792731	17794097	-
AcNAC071	Achn183781	Chr06:4196026..4198019	4196026	4198019	+
AcNAC064	Achn169681	Chr06:443008..444072	443008	444072	-
AcNAC070	Achn182861	Chr06:4432086..4435324	4432086	4435324	-
AcNAC001	Achn000661	Chr07:14356067..14359710	14356067	14359710	+
AcNAC067	Achn179541	Chr07:17650952..17652012	17650952	17652012	-
AcNAC126	Achn341031	Chr07:277120..278546	277120	278546	-
AcNAC042	Achn104221	Chr08:20913557..20915598	20913557	20915598	-
AcNAC069	Achn181381	Chr08:2472746..2484859	2472746	2484859	+
AcNAC068	Achn181121	Chr08:2502451..2514583	2502451	2514583	-
AcNAC088	Achn226931	Chr08:2979425..2981394	2979425	2981394	-
AcNAC015	Achn019581	Chr09:11084246..11086212	11084246	11086212	-
AcNAC115	Achn294661	Chr09:9511416..9513986	9511416	9513986	+
AcNAC073	Achn190001	Chr10:388704..397931	388704	397931	+
AcNAC106	Achn276021	Chr11:17005488..17006042	17005488	17006042	+
AcNAC050	Achn125861	Chr11:1905642..1907307	1905642	1907307	+
AcNAC051	Achn126291	Chr11:3212594..3214003	3212594	3214003	+
AcNAC052	Achn126301	Chr11:3220861..3222070	3220861	3222070	+
AcNAC101	Achn262621	Chr11:6080601..6089190	6080601	6089190	+
AcNAC030	Achn069791	Chr12:11242043..11251193	11242043	11251193	-
AcNAC048	Achn124361	Chr12:9557344..9569882	9557344	9569882	+
AcNAC049	Achn124381	Chr12:9594367..9595987	9594367	9595987	+
AcNAC130	Achn349691	Chr13:13729665..13730753	13729665	13730753	-
AcNAC043	Achn106991	Chr13:16771903..16792334	16771903	16792334	-
AcNAC056	Achn146511	Chr13:5787108..5790367	5787108	5790367	-
AcNAC132	Achn352721	Chr13:9271598..9275732	9271598	9275732	+
AcNAC140	Achn382311	Chr14:1318229..1319602	1318229	1319602	-
AcNAC092	Achn237291	Chr14:5068890..5070883	5068890	5070883	-
AcNAC099	Achn254041	Chr14:7597394..7600063	7597394	7600063	+
AcNAC100	Achn254051	Chr14:7602934..7604293	7602934	7604293	+
AcNAC124	Achn317511	Chr14:9661915..9669881	9661915	9669881	-
AcNAC085	Achn220201	Chr15:16134032..16135809	16134032	16135809	+
AcNAC086	Achn220211	Chr15:16144607..16146456	16144607	16146456	+
AcNAC084	Achn219211	Chr15:16175923..16180364	16175923	16180364	-
AcNAC045	Achn111051	Chr15:16779558..16781235	16779558	16781235	+
AcNAC002	Achn002691	Chr15:6370061..6372129	6370061	6372129	-
AcNAC082	Achn208181	Chr16:3870735..3871702	3870735	3871702	-
AcNAC014	Achn016981	Chr16:7177152..7178729	7177152	7178729	+
AcNAC009	Achn009451	Chr17:13519600..13521536	13519600	13521536	+
AcNAC010	Achn009461	Chr17:13538633..13541377	13538633	13541377	+
AcNAC011	Achn009471	Chr17:13550509..13552877	13550509	13552877	+
AcNAC012	Achn009481	Chr17:13563532..13565876	13563532	13565876	+
AcNAC023	Achn051151	Chr17:14238412..14240703	14238412	14240703	-
AcNAC040	Achn093311	Chr18:14390375..14393170	14390375	14393170	+
AcNAC005	Achn004191	Chr18:1834803..1838009	1834803	1838009	+
AcNAC003	Achn003771	Chr18:906148..910568	906148	910568	+
AcNAC004	Achn003781	Chr18:913492..917825	913492	917825	+
AcNAC107	Achn276961	Chr19:1868832..1876360	1868832	1876360	+
AcNAC054	Achn134171	Chr19:4381314..4383519	4381314	4383519	-
AcNAC053	Achn133971	Chr19:4676212..4679933	4676212	4679933	-
AcNAC083	Achn210451	Chr19:5726698..5730324	5726698	5730324	+
AcNAC013	Achn014031	Chr20:431063..433463	431063	433463	+
AcNAC058	Achn160261	Chr20:744545..745878	744545	745878	+
AcNAC032	Achn073421	Chr20:7737456..7740735	7737456	7740735	+
AcNAC041	Achn095321	Chr21:13810793..13812874	13810793	13812874	-
AcNAC142	Achn388561	Chr21:1650935..1656476	1650935	1656476	-
AcNAC018	Achn029231	Chr21:5267902..5270854	5267902	5270854	-
AcNAC102	Achn266441	Chr21:7770301..7779855	7770301	7779855	+
AcNAC093	Achn238591	Chr22:10719839..10720762	10719839	10720762	+
AcNAC028	Achn059641	Chr22:11320516..11321781	11320516	11321781	+
AcNAC131	Achn351611	Chr22:6604733..6611415	6604733	6611415	-
AcNAC104	Achn272561	Chr22:6984574..6988712	6984574	6988712	+
AcNAC105	Achn272571	Chr22:6992526..6997987	6992526	6997987	+
AcNAC029	Achn069281	Chr23:11070726..11074755	11070726	11074755	-
AcNAC134	Achn359751	Chr23:18285836..18289909	18285836	18289909	+
AcNAC062	Achn166541	Chr23:6244690..6248032	6244690	6248032	-
AcNAC060	Achn163571	Chr23:8385678..8387445	8385678	8387445	+
AcNAC061	Achn163771	Chr23:8637390..8639928	8637390	8639928	+
AcNAC080	Achn204181	Chr24:9098570..9107009	9098570	9107009	-
AcNAC079	Achn204171	Chr24:9109223..9113543	9109223	9113543	-
AcNAC035	Achn080521	Chr25:5164863..5170061	5164863	5170061	+
AcNAC036	Achn080531	Chr25:5175761..5181079	5175761	5181079	+
AcNAC037	Achn080541	Chr25:5194887..5196698	5194887	5196698	+
AcNAC038	Achn080851	Chr25:5201930..5213334	5201930	5213334	-
AcNAC034	Achn077531	Chr26:10038929..10039901	10038929	10039901	+
AcNAC117	Achn300931	Chr26:11824379..11825800	11824379	11825800	+
AcNAC118	Achn300981	Chr26:11835007..11837096	11835007	11837096	-
AcNAC044	Achn107641	Chr26:13481895..13490041	13481895	13490041	+
AcNAC095	Achn241171	Chr26:16138436..16140481	16138436	16140481	+
AcNAC096	Achn241181	Chr26:16144859..16147476	16144859	16147476	+
AcNAC020	Achn033651	Chr26:2228524..2230895	2228524	2230895	+
AcNAC129	Achn348191	Chr26:7769252..7770630	7769252	7770630	-
AcNAC091	Achn234861	Chr27:10300569..10301877	10300569	10301877	+
AcNAC065	Achn170411	Chr27:2947043..2951819	2947043	2951819	+
AcNAC019	Achn029521	Chr27:9709729..9710552	9709729	9710552	-
AcNAC031	Achn070691	Chr28:10247092..10249235	10247092	10249235	-
AcNAC055	Achn141961	Chr28:10954547..10959992	10954547	10959992	-
AcNAC078	Achn200301	Chr28:11089026..11090524	11089026	11090524	-
AcNAC077	Achn200291	Chr28:11095657..11098227	11095657	11098227	-
AcNAC075	Achn196961	Chr29:2809695..2816248	2809695	2816248	-
AcNAC087	Achn221871	Chr29:5514329..5517175	5514329	5517175	+
AcNAC123	Achn311801	Chr29:7546513..7551555	7546513	7551555	+
AcNAC136	Achn365331	Unknow:100352394..100353317	100352394	100353317	-
AcNAC138	Achn374931	Unknow:104937178..104938517	104937178	104938517	-
AcNAC139	Achn377511	Unknow:105387663..105388983	105387663	105388983	+
AcNAC006	Achn008541	Unknow:108125817..108127819	108125817	108127819	-
AcNAC007	Achn008561	Unknow:108177490..108183527	108177490	108183527	+
AcNAC008	Achn008571	Unknow:108191413..108193943	108191413	108193943	+
AcNAC137	Achn367821	Unknow:11418309..11420151	11418309	11420151	+
AcNAC016	Achn021021	Unknow:119118756..119125708	119118756	119125708	+
AcNAC026	Achn054041	Unknow:127393323..127397591	127393323	127397591	-
AcNAC025	Achn054031	Unknow:127399135..127404312	127399135	127404312	-
AcNAC109	Achn282481	Unknow:14521307..14523351	14521307	14523351	+
AcNAC110	Achn282651	Unknow:14868714..14876614	14868714	14876614	+
AcNAC057	Achn157011	Unknow:156085318..156086379	156085318	156086379	+
AcNAC094	Achn239781	Unknow:165488678..165489601	165488678	165489601	+
AcNAC111	Achn289231	Unknow:36332331..36347063	36332331	36347063	+
AcNAC141	Achn385691	Unknow:37511912..37514993	37511912	37514993	+
AcNAC128	Achn344701	Unknow:4351532..4359057	4351532	4359057	-
AcNAC063	Achn169421	Unknow:44671553..44672891	44671553	44672891	-
AcNAC112	Achn289301	Unknow:55114842..55117303	55114842	55117303	-
AcNAC108	Achn279951	Unknow:71431082..71432062	71431082	71432062	+
AcNAC120	Achn310791	Unknow:80471926..80476778	80471926	80476778	-
AcNAC122	Achn311531	Unknow:81776642..81779189	81776642	81779189	-
AcNAC121	Achn311471	Unknow:81906464..81910182	81906464	81910182	-
AcNAC119	Achn310421	Unknow:82801752..82803953	82801752	82803953	+
AcNAC125	Achn335731	Unknow:87053798..87058590	87053798	87058590	-
AcNAC039	Achn089521	Unknow:92981994..92983055	92981994	92983055	-
