# Supplementary material for: Genome-wide identification and comprehensive analysis of NAC family genes involved in fruit development in kiwifruit (Actinidia)
Source: BMC Plant Biol. 2021 Jan 15;21:44. doi: 10.1186/s12870-020-02798-2 (PMC7811246; doi:10.1186/s12870-020-02798-2)
Supplement: Supplementary file 9 — Additional file 9. Synteny relationships and their genomic blocks of AcNAC gene pairs. [file 12870_2020_2798_MOESM9_ESM.xlsx]

## Sheet: Sheet1
Chromosome/Gene	Pair identifier 1	Chromosome/Gene	Pair identifier 2	Syntenic block	E-value
chr02/AcNAC113	Ach02g293411.2	chr27/AcNAC091	Ach27g234861	achachB0213	2e-142
chr02/AcNAC113	Ach02g293411.2	chr05/AcNAC089	Ach05g229031	achachB0243	2e-148
chr02/AcNAC114	Ach02g293491	chr26/AcNAC034	Ach26g077531.2	achachB0208	1e-105
chr02/AcNAC114	Ach02g293491	chr03/AcNAC098	Ach03g245061	achachB0219	0
chr04/AcNAC059	Ach04g161331.2	chr21/AcNAC102	Ach21g266441.2	achachB0317	0
chr04/AcNAC127	Ach04g343671.2	chr21/AcNAC041	Ach21g095321.2	achachB0316	0
chr05/AcNAC089	Ach05g229031	chr06/AcNAC071	Ach06g183781.2	achachB0828	3e-107
chr05/AcNAC089	Ach05g229031	chr27/AcNAC091	Ach27g234861	achachB0680	0
chr06/AcNAC033	Ach06g074521.2	chr09/AcNAC115	Ach09g294661.2	achachB0870	0
chr06/AcNAC033	Ach06g074521.2	chr10/AcNAC073	Ach10g190001.2	achachB0649	2e-118
chr06/AcNAC064	Ach06g169681	chr07/AcNAC067	Ach07g179541	achachB0855	9e-145
chr06/AcNAC064	Ach06g169681	chr13/AcNAC130	Ach13g349691	achachB0897	7e-124
chr06/AcNAC064	Ach06g169681	chr16/AcNAC014	Ach16g016981	achachB0901	2e-78
chr06/AcNAC064	Ach06g169681	chr29/AcNAC075	Ach29g196961.2	achachB0733	1e-126
chr06/AcNAC135	Ach06g363171	chr07/AcNAC126	Ach07g341031	achachB0857	4e-155
chr06/AcNAC135	Ach06g363171	chr09/AcNAC015	Ach09g019581	achachB0869	0
chr06/AcNAC135	Ach06g363171	chr14/AcNAC140	Ach14g382311	achachB0899	1e-154
chr07/AcNAC067	Ach07g179541	chr13/AcNAC130	Ach13g349691	achachB0923	1e-126
chr07/AcNAC126	Ach07g341031	chr09/AcNAC015	Ach09g019581	achachB0906	2e-151
chr07/AcNAC126	Ach07g341031	chr14/AcNAC140	Ach14g382311	achachB0927	0
chr08/AcNAC068	Ach08g181121	chr15/AcNAC085	Ach15g220201	achachB0968	1e-171
chr08/AcNAC069	Ach08g181381.2	chr15/AcNAC084	Ach15g219211.2	achachB0968	2e-177
chr08/AcNAC088	Ach08g226931	chr15/AcNAC045	Ach15g111051	achachB0969	0
chr08/AcNAC088	Ach08g226931	chr23/AcNAC061	Ach23g163771	achachB0441	1e-110
chr09/AcNAC015	Ach09g019581	chr14/AcNAC140	Ach14g382311	achachB0990	3e-152
chr09/AcNAC115	Ach09g294661.2	chr10/AcNAC073	Ach10g190001.2	achachB0660	4e-117
chr11/AcNAC052	Ach11g126301.2	chr12/AcNAC048	Ach12g124361.2	achachB1013	9e-19
chr12/AcNAC048	Ach12g124361.2	chr25/AcNAC036	Ach25g080531.2	achachB0584	1e-25
chr13/AcNAC043	Ach13g106991.2	chr27/AcNAC065	Ach27g170411.2	achachB0694	0
chr13/AcNAC043	Ach13g106991.2	chr29/AcNAC087	Ach29g221871.2	achachB0753	0
chr13/AcNAC056	Ach13g146511.2	chr23/AcNAC029	Ach23g069281.2	achachB0466	0
chr13/AcNAC130	Ach13g349691	chr26/AcNAC129	Ach26g348191	achachB0630	4e-79
chr13/AcNAC130	Ach13g349691	chr29/AcNAC075	Ach29g196961.2	achachB0747	1e-155
chr13/AcNAC132	Ach13g352721.2	chr23/AcNAC134	Ach23g359751.2	achachB0460	6e-166
chr14/AcNAC124	Ach14g317511.2	chr15/AcNAC002	Ach15g002691.2	achachB1121	2e-157
chr14/AcNAC124	Ach14g317511.2	chr18/AcNAC040	Ach18g093311.2	achachB0117	0
chr15/AcNAC002	Ach15g002691.2	chr18/AcNAC040	Ach18g093311.2	achachB0121	1e-155
chr15/AcNAC045	Ach15g111051	chr19/AcNAC054	Ach19g134171	achachB0181	7e-116
chr15/AcNAC045	Ach15g111051	chr23/AcNAC061	Ach23g163771	achachB0486	1e-114
chr16/AcNAC014	Ach16g016981	chr26/AcNAC129	Ach26g348191	achachB0643	2e-140
chr16/AcNAC082	Ach16g208181.2	chr26/AcNAC034	Ach26g077531.2	achachB0644	0
chr19/AcNAC054	Ach19g134171	chr23/AcNAC061	Ach23g163771	achachB0141	0
chr19/AcNAC083	Ach19g210451.2	chr23/AcNAC062	Ach23g166541.2	achachB0144	3e-126
chr20/AcNAC032	Ach20g073421	chr26/AcNAC117	Ach26g300931.2	achachB0277	5e-82
chr22/AcNAC104	Ach22g272561	chr24/AcNAC079	Ach24g204171	achachB0377	0
chr22/AcNAC105	Ach22g272571.2	chr24/AcNAC080	Ach24g204181.2	achachB0377	0
chr22/AcNAC131	Ach22g351611.2	chr26/AcNAC044	Ach26g107641.2	achachB0385	9e-74
chr26/AcNAC117	Ach26g300931.2	chr28/AcNAC078	Ach28g200301	achachB0598	3e-145
chr27/AcNAC065	Ach27g170411.2	chr29/AcNAC087	Ach29g221871.2	achachB0665	0
