# Supplementary material for: Genome-wide identification and comprehensive analysis of NAC family genes involved in fruit development in kiwifruit (Actinidia)
Source: BMC Plant Biol. 2021 Jan 15;21:44. doi: 10.1186/s12870-020-02798-2 (PMC7811246; doi:10.1186/s12870-020-02798-2)
Supplement: Supplementary file 10 — Additional file 10. Relative expression data of 142 NAC genes in fruit during the developmental process in Actinidia eriantha ‘Ganlu 1’. [file 12870_2020_2798_MOESM10_ESM.xlsx]

## Sheet: Sheet1
Gene	Stage	Relative expression 1	Relative expression 2	Relative expression 3	Mean value
AeNAC001	20 d	1.0473	1.203	0.7937	1.0147
AeNAC001	35 d	0.3615	0.4451	0.3373	0.3813
AeNAC001	50 d	0.2105	0.2977	0.2592	0.2558
AeNAC001	65 d	0.4931	0.5285	0.4601	0.4939
AeNAC001	80 d	0.5894	0.6317	0.5894	0.6035
AeNAC001	95 d	0.5753	0.5008	0.7083	0.5948
AeNAC001	110 d	0.5853	0.5461	0.4754	0.5356
AeNAC001	125 d	1.2905	1.2905	1.2905	1.2905
AeNAC001	140 d	0.6614	0.6171	0.5372	0.6052
AeNAC001	155 d	0.789	0.7362	0.8457	0.7903
AeNAC001	170 d	0.4903	0.4575	0.4268	0.4582
AeNAC001	185 d	0.4164	0.3885	0.2747	0.3599
AeNAC002	20 d	0.7756	1.1755	1.0968	1.016
AeNAC002	35 d	0.6592	0.1538	0.4058	0.4063
AeNAC002	50 d	0.6358	0.6358	0.5932	0.6216
AeNAC002	65 d	0.1589	0.1384	0.1483	0.1485
AeNAC002	80 d	0.0443	0.0443	0.0509	0.0465
AeNAC002	95 d	0.0807	0.0807	0.0753	0.0789
AeNAC002	110 d	Not detected	Not detected	Not detected	Not detected
AeNAC002	125 d	Not detected	Not detected	Not detected	Not detected
AeNAC002	140 d	Not detected	Not detected	Not detected	Not detected
AeNAC002	155 d	Not detected	Not detected	Not detected	Not detected
AeNAC002	170 d	Not detected	Not detected	Not detected	Not detected
AeNAC002	185 d	Not detected	Not detected	Not detected	Not detected
AeNAC003	20 d	1.0234	1.0234	0.9548	1.0005
AeNAC003	35 d	0.4996	0.6151	0.4661	0.5269
AeNAC003	50 d	0.6684	0.9452	0.6684	0.7607
AeNAC003	65 d	0.5164	0.6814	0.3407	0.5128
AeNAC003	80 d	0.6173	0.4365	0.3086	0.4541
AeNAC003	95 d	0.7418	0.5621	0.3975	0.5671
AeNAC003	110 d	0.5719	0.4645	0.4979	0.5114
AeNAC003	125 d	0.7243	1.0243	0.832	0.8602
AeNAC003	140 d	0.4898	0.4264	0.457	0.4577
AeNAC003	155 d	0.771	0.6262	0.5452	0.6475
AeNAC003	170 d	0.7783	0.5899	0.5899	0.6527
AeNAC003	185 d	0.7593	0.7084	0.7593	0.7423
AeNAC004	20 d	0.8123	1.4142	0.8706	1.0324
AeNAC004	35 d	0.3221	0.3452	0.3005	0.3226
AeNAC004	50 d	0.402	0.4618	0.3047	0.3895
AeNAC004	65 d	0.5796	0.5408	0.6658	0.5954
AeNAC004	80 d	0.6032	0.6465	0.6032	0.6176
AeNAC004	95 d	0.8326	0.7248	0.7248	0.7607
AeNAC004	110 d	0.6419	0.6419	0.599	0.6276
AeNAC004	125 d	1.0009	1.2323	1.0727	1.102
AeNAC004	140 d	0.4786	0.5893	0.4466	0.5048
AeNAC004	155 d	0.9275	0.8654	0.8654	0.8861
AeNAC004	170 d	0.3548	0.4368	0.3803	0.3906
AeNAC004	185 d	0.2623	0.2284	0.2131	0.2346
AeNAC005	20 d	Not detected	Not detected	Not detected	Not detected
AeNAC005	35 d	Not detected	Not detected	Not detected	Not detected
AeNAC005	50 d	Not detected	Not detected	Not detected	Not detected
AeNAC005	65 d	1.0473	1.0473	0.9117	1.0021
AeNAC005	80 d	1.0168	1.0168	0.9487	0.9941
AeNAC005	95 d	Not detected	Not detected	Not detected	Not detected
AeNAC005	110 d	Not detected	Not detected	Not detected	Not detected
AeNAC005	125 d	1.9382	1.6873	1.8084	1.8113
AeNAC005	140 d	1.0647	0.9934	0.8648	0.9743
AeNAC005	155 d	Not detected	Not detected	Not detected	Not detected
AeNAC005	170 d	Not detected	Not detected	Not detected	Not detected
AeNAC005	185 d	Not detected	Not detected	Not detected	Not detected
AeNAC006	20 d	Not detected	Not detected	Not detected	Not detected
AeNAC006	35 d	Not detected	Not detected	Not detected	Not detected
AeNAC006	50 d	Not detected	Not detected	Not detected	Not detected
AeNAC006	65 d	Not detected	Not detected	Not detected	Not detected
AeNAC006	80 d	Not detected	Not detected	Not detected	Not detected
AeNAC006	95 d	Not detected	Not detected	Not detected	Not detected
AeNAC006	110 d	Not detected	Not detected	Not detected	Not detected
AeNAC006	125 d	Not detected	Not detected	Not detected	Not detected
AeNAC006	140 d	Not detected	Not detected	Not detected	Not detected
AeNAC006	155 d	Not detected	Not detected	Not detected	Not detected
AeNAC006	170 d	Not detected	Not detected	Not detected	Not detected
AeNAC006	185 d	Not detected	Not detected	Not detected	Not detected
AeNAC007	20 d	1.0968	1.0234	0.8909	1.0037
AeNAC007	35 d	0.9322	0.8698	0.7065	0.8362
AeNAC007	50 d	Not detected	Not detected	Not detected	Not detected
AeNAC007	65 d	4.1312	3.8546	3.3556	3.7805
AeNAC007	80 d	3.258	3.0398	2.4691	2.9223
AeNAC007	95 d	3.915	4.4972	3.4082	3.9401
AeNAC007	110 d	Not detected	Not detected	Not detected	Not detected
AeNAC007	125 d	2.1956	2.3532	2.0486	2.1991
AeNAC007	140 d	1.3854	1.2061	0.914	1.1685
AeNAC007	155 d	Not detected	Not detected	Not detected	Not detected
AeNAC007	170 d	Not detected	Not detected	Not detected	Not detected
AeNAC007	185 d	Not detected	Not detected	Not detected	Not detected
AeNAC008	20 d	Not detected	Not detected	Not detected	Not detected
AeNAC008	35 d	Not detected	Not detected	Not detected	Not detected
AeNAC008	50 d	Not detected	Not detected	Not detected	Not detected
AeNAC008	65 d	1	1.1487	0.8706	1.0064
AeNAC008	80 d	1.1953	2.3907	1.5773	1.7211
AeNAC008	95 d	Not detected	Not detected	Not detected	Not detected
AeNAC008	110 d	Not detected	Not detected	Not detected	Not detected
AeNAC008	125 d	Not detected	Not detected	Not detected	Not detected
AeNAC008	140 d	0.885	0.7704	0.6258	0.7604
AeNAC008	155 d	1.97	3.2003	2.4254	2.5319
AeNAC008	170 d	1.8556	1.9888	1.5072	1.7839
AeNAC008	185 d	0.6859	0.7879	0.5571	0.677
AeNAC009	20 d	1.0234	1.0234	0.9548	1.0005
AeNAC009	35 d	1.5144	1.8645	1.5144	1.6311
AeNAC009	50 d	3.7808	3.2913	2.8653	3.3125
AeNAC009	65 d	5.8424	5.0861	4.7455	5.2247
AeNAC009	80 d	3.4919	2.6463	2.8363	2.9915
AeNAC009	95 d	3.18	3.18	2.967	3.109
AeNAC009	110 d	3.983	3.7163	3.4674	3.7222
AeNAC009	125 d	7.1336	8.1944	6.6559	7.328
AeNAC009	140 d	3.1828	2.9697	2.7708	2.9744
AeNAC009	155 d	5.3695	5.3695	5.01	5.2497
AeNAC009	170 d	3.1133	2.7103	2.5288	2.7841
AeNAC009	185 d	1.7443	1.5185	1.5185	1.5938
AeNAC010	20 d	Not detected	Not detected	Not detected	Not detected
AeNAC010	35 d	1.2311	1	0.8123	1.0145
AeNAC010	50 d	Not detected	Not detected	Not detected	Not detected
AeNAC010	65 d	1.1874	1.1079	0.8999	1.0651
AeNAC010	80 d	Not detected	Not detected	Not detected	Not detected
AeNAC010	95 d	Not detected	Not detected	Not detected	Not detected
AeNAC010	110 d	Not detected	Not detected	Not detected	Not detected
AeNAC010	125 d	2.3552	2.0503	1.5539	1.9865
AeNAC010	140 d	Not detected	Not detected	Not detected	Not detected
AeNAC010	155 d	1.1696	1.0913	0.95	1.0703
AeNAC010	170 d	Not detected	Not detected	Not detected	Not detected
AeNAC010	185 d	Not detected	Not detected	Not detected	Not detected
AeNAC011	20 d	0.9772	1.1225	0.9117	1.0038
AeNAC011	35 d	1.1746	0.477	0.723	0.7915
AeNAC011	50 d	1.2763	1.2763	1.1111	1.2212
AeNAC011	65 d	0.9201	0.9862	0.801	0.9024
AeNAC011	80 d	1.6671	1.7867	1.6671	1.707
AeNAC011	95 d	0.3304	0.5753	0.4068	0.4375
AeNAC011	110 d	1.019	1.019	0.8871	0.975
AeNAC011	125 d	5.1622	5.9298	4.193	5.095
AeNAC011	140 d	0.2036	0.2506	0.1543	0.2028
AeNAC011	155 d	0.3434	0.4228	0.2266	0.3309
AeNAC011	170 d	0.3716	0.3467	0.2628	0.327
AeNAC011	185 d	Not detected	Not detected	Not detected	Not detected
AeNAC012	20 d	1.1755	1.0234	0.8312	1.01
AeNAC012	35 d	Not detected	Not detected	Not detected	Not detected
AeNAC012	50 d	Not detected	Not detected	Not detected	Not detected
AeNAC012	65 d	Not detected	Not detected	Not detected	Not detected
AeNAC012	80 d	1.4181	1.5199	1.2346	1.3909
AeNAC012	95 d	1.9575	1.7041	1.3842	1.6819
AeNAC012	110 d	Not detected	Not detected	Not detected	Not detected
AeNAC012	125 d	18.826	9.4129	11.589	13.276
AeNAC012	140 d	Not detected	Not detected	Not detected	Not detected
AeNAC012	155 d	Not detected	Not detected	Not detected	Not detected
AeNAC012	170 d	3.5763	3.3368	2.7103	3.2078
AeNAC012	185 d	0.8138	1.0738	0.8138	0.9005
AeNAC013	20 d	Not detected	Not detected	Not detected	Not detected
AeNAC013	35 d	1.2894	0.8507	0.9117	1.0173
AeNAC013	50 d	0.7006	0.7508	0.6099	0.6871
AeNAC013	65 d	Not detected	Not detected	Not detected	Not detected
AeNAC013	80 d	0.5633	0.2628	0.3716	0.3992
AeNAC013	95 d	0.7254	0.5892	0.5892	0.6346
AeNAC013	110 d	0.5995	0.6886	0.5219	0.6033
AeNAC013	125 d	2.3014	2.6436	1.7441	2.2297
AeNAC013	140 d	0.479	1.0268	0.5898	0.6985
AeNAC013	155 d	0.7035	0.6125	0.4331	0.583
AeNAC013	170 d	Not detected	Not detected	Not detected	Not detected
AeNAC013	185 d	0.3464	0.3232	0.2814	0.317
AeNAC014	20 d	1.0234	1.0234	0.9548	1.0005
AeNAC014	35 d	0.2498	0.2331	0.2331	0.2387
AeNAC014	50 d	0.0779	0.0835	0.0633	0.0749
AeNAC014	65 d	0.1483	0.1589	0.1205	0.1426
AeNAC014	80 d	0.288	0.2036	0.2182	0.2366
AeNAC014	95 d	0.1614	0.1987	0.1614	0.1738
AeNAC014	110 d	0.0236	0.029	0.0236	0.0254
AeNAC014	125 d	0.097	0.0905	0.0845	0.0907
AeNAC014	140 d	0.0571	0.0612	0.0533	0.0572
AeNAC014	155 d	0.0183	0.0225	0.0138	0.0182
AeNAC014	170 d	0.0227	0.0261	0.0184	0.0224
AeNAC014	185 d	0.018	0.009	0.0111	0.0127
AeNAC015	20 d	1.0234	1.0968	0.8909	1.0037
AeNAC015	35 d	0.6151	0.8116	0.6151	0.6806
AeNAC015	50 d	0.7163	0.6236	0.5818	0.6406
AeNAC015	65 d	2.2139	1.2715	1.5654	1.6836
AeNAC015	80 d	1.629	1.7459	1.5199	1.6316
AeNAC015	95 d	2.967	3.18	2.7683	2.9718
AeNAC015	110 d	1.1438	1.3139	1.1438	1.2005
AeNAC015	125 d	3.328	3.5668	2.8972	3.264
AeNAC015	140 d	1.8281	1.4848	1.5914	1.6348
AeNAC015	155 d	2.505	1.8984	2.0347	2.146
AeNAC015	170 d	0.4171	0.4171	0.3892	0.4078
AeNAC015	185 d	0.1898	0.1898	0.1771	0.1856
AeNAC016	20 d	0.7937	1.3819	0.9117	1.0291
AeNAC016	35 d	0.6294	0.7749	0.6294	0.6779
AeNAC016	50 d	0.6382	0.6382	0.5184	0.5983
AeNAC016	65 d	0.6506	0.6506	0.5664	0.6225
AeNAC016	80 d	0.5131	0.677	0.5499	0.58
AeNAC016	95 d	0.6608	0.6166	0.6166	0.6313
AeNAC016	110 d	0.7723	0.7206	0.6723	0.7217
AeNAC016	125 d	1.0482	1.2905	1.0482	1.129
AeNAC016	140 d	0.3544	0.4072	0.2879	0.3498
AeNAC016	155 d	0.4857	0.4857	0.4228	0.4647
AeNAC016	170 d	0.6934	0.647	0.4903	0.6102
AeNAC016	185 d	0.3156	0.3382	0.2563	0.3034
AeNAC017	20 d	Not detected	Not detected	Not detected	Not detected
AeNAC017	35 d	Not detected	Not detected	Not detected	Not detected
AeNAC017	50 d	Not detected	Not detected	Not detected	Not detected
AeNAC017	65 d	Not detected	Not detected	Not detected	Not detected
AeNAC017	80 d	1.2311	1.0718	0.7579	1.0203
AeNAC017	95 d	Not detected	Not detected	Not detected	Not detected
AeNAC017	110 d	0.1638	0.1755	0.1426	0.1606
AeNAC017	125 d	2.1896	1.9061	1.6594	1.9184
AeNAC017	140 d	Not detected	Not detected	Not detected	Not detected
AeNAC017	155 d	1.4348	1.3387	1.1654	1.313
AeNAC017	170 d	1.5524	1.6638	1.1765	1.4642
AeNAC017	185 d	Not detected	Not detected	Not detected	Not detected
AeNAC018	20 d	1.0968	0.9548	0.9548	1.0021
AeNAC018	35 d	0.0583	0.0947	0.0669	0.0733
AeNAC018	50 d	0.6236	0.5818	0.5065	0.5706
AeNAC018	65 d	0.1826	0.1703	0.1589	0.1706
AeNAC018	80 d	0.2182	0.2687	0.2182	0.235
AeNAC018	95 d	0.1311	0.1311	0.1223	0.1282
AeNAC018	110 d	0.1084	0.1084	0.0943	0.1037
AeNAC018	125 d	0.3153	0.2942	0.2561	0.2885
AeNAC018	140 d	0.1856	0.1407	0.1508	0.159
AeNAC018	155 d	0.1187	0.1363	0.1187	0.1246
AeNAC018	170 d	0.0344	0.0423	0.0369	0.0379
AeNAC018	185 d	0.0193	0.0207	0.018	0.0193
AeNAC019	20 d	1.0718	1	0.933	1.0016
AeNAC019	35 d	0.4555	0.2616	0.3221	0.3464
AeNAC019	50 d	0.7	0.4949	0.4949	0.5633
AeNAC019	65 d	1.0817	0.8197	0.8786	0.9267
AeNAC019	80 d	0.6929	0.4571	0.5251	0.5584
AeNAC019	95 d	0.5887	0.3624	0.3884	0.4465
AeNAC019	110 d	0.4865	0.321	0.3687	0.3921
AeNAC019	125 d	0.8713	0.7077	0.7077	0.7622
AeNAC019	140 d	1.2631	1.3538	1.0996	1.2388
AeNAC019	155 d	1.7308	1.8551	1.4059	1.6639
AeNAC019	170 d	1.6303	1.6303	1.5211	1.5939
AeNAC019	185 d	2.2491	1.9579	1.3845	1.8638
AeNAC020	20 d	1.1755	0.9548	0.8909	1.0071
AeNAC020	35 d	0.9992	1.413	1.1477	1.1866
AeNAC020	50 d	0.5818	0.5065	0.4409	0.5097
AeNAC020	65 d	0.9636	1.1069	0.7303	0.9336
AeNAC020	80 d	1.8712	1.5199	1.1519	1.5143
AeNAC020	95 d	1.7041	1.8264	1.4835	1.6713
AeNAC020	110 d	Not detected	Not detected	Not detected	Not detected
AeNAC020	125 d	Not detected	Not detected	Not detected	Not detected
AeNAC020	140 d	0.6927	0.7424	0.6463	0.6938
AeNAC020	155 d	Not detected	Not detected	Not detected	Not detected
AeNAC020	170 d	0.5899	0.6322	0.5135	0.5785
AeNAC020	185 d	0.3542	0.3305	0.2505	0.3117
AeNAC021	20 d	Not detected	Not detected	Not detected	Not detected
AeNAC021	35 d	Not detected	Not detected	Not detected	Not detected
AeNAC021	50 d	Not detected	Not detected	Not detected	Not detected
AeNAC021	65 d	Not detected	Not detected	Not detected	Not detected
AeNAC021	80 d	Not detected	Not detected	Not detected	Not detected
AeNAC021	95 d	Not detected	Not detected	Not detected	Not detected
AeNAC021	110 d	Not detected	Not detected	Not detected	Not detected
AeNAC021	125 d	Not detected	Not detected	Not detected	Not detected
AeNAC021	140 d	Not detected	Not detected	Not detected	Not detected
AeNAC021	155 d	Not detected	Not detected	Not detected	Not detected
AeNAC021	170 d	Not detected	Not detected	Not detected	Not detected
AeNAC021	185 d	Not detected	Not detected	Not detected	Not detected
AeNAC022	20 d	1.0234	1.0968	0.8909	1.0037
AeNAC022	35 d	0.2498	0.3075	0.2498	0.269
AeNAC022	50 d	0.6684	0.6236	0.5818	0.6246
AeNAC022	65 d	0.2582	0.3179	0.2582	0.2781
AeNAC022	80 d	1.0028	1.4181	1.0747	1.1652
AeNAC022	95 d	0.2811	0.346	0.2811	0.3027
AeNAC022	110 d	0.1334	0.1334	0.1161	0.1276
AeNAC022	125 d	0.6305	0.7243	0.5883	0.6477
AeNAC022	140 d	1.3854	1.2926	1.2926	1.3235
AeNAC022	155 d	0.6262	1.1686	0.771	0.8553
AeNAC022	170 d	0.158	0.1475	0.1284	0.1446
AeNAC022	185 d	0.0413	0.0385	0.036	0.0386
AeNAC023	20 d	0.8909	1.2599	0.8909	1.0139
AeNAC023	35 d	3.0289	1.3184	1.8645	2.0706
AeNAC023	50 d	1.5355	1.5355	1.4326	1.5012
AeNAC023	65 d	2.5431	1.7982	1.9273	2.0895
AeNAC023	80 d	1.629	1.4181	1.4181	1.4884
AeNAC023	95 d	3.6529	6.8165	4.4972	4.9889
AeNAC023	110 d	2.8164	3.2352	2.6278	2.8931
AeNAC023	125 d	1.5525	1.664	1.1766	1.4644
AeNAC023	140 d	11.879	13.645	11.083	12.202
AeNAC023	155 d	0.8856	1.2525	1.0173	1.0518
AeNAC023	170 d	1.1797	1.2644	1.027	1.157
AeNAC023	185 d	1.1508	1.6275	1.2334	1.3372
AeNAC024	20 d	0.8909	1.1755	0.9548	1.0071
AeNAC024	35 d	0.5354	0.6151	0.4996	0.55
AeNAC024	50 d	0.2533	0.5429	0.3582	0.3848
AeNAC024	65 d	0.2966	0.3652	0.2966	0.3195
AeNAC024	80 d	0.1773	0.4678	0.2507	0.2986
AeNAC024	95 d	0.0202	0.0377	0.0266	0.0282
AeNAC024	110 d	0.022	0.0205	0.0179	0.0201
AeNAC024	125 d	Not detected	Not detected	Not detected	Not detected
AeNAC024	140 d	0.0267	0.0286	0.0232	0.0262
AeNAC024	155 d	0.4132	0.4428	0.3597	0.4052
AeNAC024	170 d	0.1816	0.3161	0.2235	0.2404
AeNAC024	185 d	0.3542	0.4069	0.3305	0.3639
AeNAC025	20 d	1.1225	0.9117	0.9772	1.0038
AeNAC025	35 d	0.8901	1.0959	0.8901	0.9587
AeNAC025	50 d	1.1909	1.2763	0.9673	1.1448
AeNAC025	65 d	0.801	0.6973	0.6973	0.7319
AeNAC025	80 d	0.7256	0.4467	0.4787	0.5503
AeNAC025	95 d	0.6166	0.3541	0.436	0.4689
AeNAC025	110 d	0.4139	0.3861	0.3362	0.3787
AeNAC025	125 d	0.8514	0.6453	0.6916	0.7294
AeNAC025	140 d	0.3086	0.2182	0.2506	0.2591
AeNAC025	155 d	0.598	0.7362	0.598	0.6441
AeNAC025	170 d	0.7432	0.5632	0.5632	0.6232
AeNAC025	185 d	0.5494	0.1812	0.2747	0.3351
AeNAC026	20 d	1.09682	0.954842	0.954842	1.00217
AeNAC026	35 d	1.21562	1.05826	0.987393	1.08709
AeNAC026	50 d	1.75649	1.63887	1.52912	1.64149
AeNAC026	65 d	1.75049	1.52389	1.42184	1.5654
AeNAC026	80 d	3.28755	2.86198	2.67032	2.93995
AeNAC026	95 d	1.56913	1.46405	10.928	4.65373
AeNAC026	110 d	4.09133	3.81734	4.09133	4
AeNAC026	125 d	6.4338	5.60095	5.22587	5.75354
AeNAC026	140 d	2.71823	2.20789	1.79336	2.23983
AeNAC026	155 d	5.14472	4.80019	3.89897	4.61462
AeNAC026	170 d	1.04588	0.849519	0.849519	0.914973
AeNAC026	185 d	0.164411	0.143128	0.143128	0.150222
AeNAC027	20 d	Not detected	Not detected	Not detected	Not detected
AeNAC027	35 d	Not detected	Not detected	Not detected	Not detected
AeNAC027	50 d	Not detected	Not detected	Not detected	Not detected
AeNAC027	65 d	Not detected	Not detected	Not detected	Not detected
AeNAC027	80 d	Not detected	Not detected	Not detected	Not detected
AeNAC027	95 d	Not detected	Not detected	Not detected	Not detected
AeNAC027	110 d	Not detected	Not detected	Not detected	Not detected
AeNAC027	125 d	Not detected	Not detected	Not detected	Not detected
AeNAC027	140 d	Not detected	Not detected	Not detected	Not detected
AeNAC027	155 d	Not detected	Not detected	Not detected	Not detected
AeNAC027	170 d	Not detected	Not detected	Not detected	Not detected
AeNAC027	185 d	Not detected	Not detected	Not detected	Not detected
AeNAC028	20 d	Not detected	Not detected	Not detected	Not detected
AeNAC028	35 d	Not detected	Not detected	Not detected	Not detected
AeNAC028	50 d	Not detected	Not detected	Not detected	Not detected
AeNAC028	65 d	Not detected	Not detected	Not detected	Not detected
AeNAC028	80 d	Not detected	Not detected	Not detected	Not detected
AeNAC028	95 d	Not detected	Not detected	Not detected	Not detected
AeNAC028	110 d	Not detected	Not detected	Not detected	Not detected
AeNAC028	125 d	Not detected	Not detected	Not detected	Not detected
AeNAC028	140 d	Not detected	Not detected	Not detected	Not detected
AeNAC028	155 d	Not detected	Not detected	Not detected	Not detected
AeNAC028	170 d	Not detected	Not detected	Not detected	Not detected
AeNAC028	185 d	Not detected	Not detected	Not detected	Not detected
AeNAC029	20 d	1.20303	1.04729	0.793701	1.01467
AeNAC029	35 d	0.714512	0.580364	0.580364	0.62508
AeNAC029	50 d	0.63553	0.553261	0.449388	0.54606
AeNAC029	65 d	0.551369	0.479995	0.363768	0.465044
AeNAC029	80 d	0.732218	0.683184	0.637433	0.684278
AeNAC029	95 d	0.529717	0.430264	0.401451	0.453811
AeNAC029	110 d	0.560933	0.523369	0.488321	0.524208
AeNAC029	125 d	0.945405	0.823023	0.882094	0.883507
AeNAC029	140 d	Not detected	Not detected	Not detected	Not detected
AeNAC029	155 d	Not detected	Not detected	Not detected	Not detected
AeNAC029	170 d	Not detected	Not detected	Not detected	Not detected
AeNAC029	185 d	Not detected	Not detected	Not detected	Not detected
AeNAC030	20 d	1.1487	0.8706	1	1.0064
AeNAC030	35 d	1.1471	1.2294	0.9986	1.125
AeNAC030	50 d	2.5293	1.9169	2.0545	2.1669
AeNAC030	65 d	1.5804	0.9077	1.1175	1.2019
AeNAC030	80 d	0.5936	0.5168	0.3916	0.5007
AeNAC030	95 d	0.4051	0.2673	0.2864	0.3196
AeNAC030	110 d	0.6658	0.7648	0.5408	0.6571
AeNAC030	125 d	0.5396	0.5396	0.4383	0.5058
AeNAC030	140 d	0.2263	0.26	0.1838	0.2234
AeNAC030	155 d	0.6027	0.6923	0.4262	0.5737
AeNAC030	170 d	0.0842	0.0967	0.0733	0.0847
AeNAC030	185 d	0.2327	0.189	0.189	0.2036
AeNAC031	20 d	1.0718	0.7071	1.3195	1.0328
AeNAC031	35 d	0.8693	0.6588	0.4993	0.6758
AeNAC031	50 d	0.9584	0.7785	0.7785	0.8385
AeNAC031	65 d	1.3759	1.0427	0.6879	1.0355
AeNAC031	80 d	0.1385	0.1484	0.1292	0.1387
AeNAC031	95 d	0.329	0.2494	0.1763	0.2516
AeNAC031	110 d	0.6658	0.5408	0.3824	0.5297
AeNAC031	125 d	0.8767	0.6199	0.4383	0.645
AeNAC031	140 d	0.2263	0.2986	0.1393	0.2214
AeNAC031	155 d	0.4895	0.5247	0.4567	0.4903
AeNAC031	170 d	Not detected	Not detected	Not detected	Not detected
AeNAC031	185 d	Not detected	Not detected	Not detected	Not detected
AeNAC032	20 d	Not detected	Not detected	Not detected	Not detected
AeNAC032	35 d	Not detected	Not detected	Not detected	Not detected
AeNAC032	50 d	Not detected	Not detected	Not detected	Not detected
AeNAC032	65 d	Not detected	Not detected	Not detected	Not detected
AeNAC032	80 d	Not detected	Not detected	Not detected	Not detected
AeNAC032	95 d	Not detected	Not detected	Not detected	Not detected
AeNAC032	110 d	Not detected	Not detected	Not detected	Not detected
AeNAC032	125 d	Not detected	Not detected	Not detected	Not detected
AeNAC032	140 d	Not detected	Not detected	Not detected	Not detected
AeNAC032	155 d	Not detected	Not detected	Not detected	Not detected
AeNAC032	170 d	Not detected	Not detected	Not detected	Not detected
AeNAC032	185 d	Not detected	Not detected	Not detected	Not detected
AeNAC033	20 d	1.203	0.9117	0.9117	1.0088
AeNAC033	35 d	0.9105	0.8495	0.7395	0.8332
AeNAC033	50 d	1.0038	1.153	0.9365	1.0311
AeNAC033	65 d	0.546	0.7205	0.6272	0.6312
AeNAC033	80 d	1.0824	1.6407	1.1601	1.2944
AeNAC033	95 d	0.9094	0.8485	0.7387	0.8322
AeNAC033	110 d	0.3253	0.2832	0.2465	0.285
AeNAC033	125 d	0.6958	0.8566	0.7457	0.766
AeNAC033	140 d	0.7701	0.7185	0.6255	0.7047
AeNAC033	155 d	0.3156	0.2945	0.2563	0.2888
AeNAC033	170 d	0.1164	0.1337	0.0882	0.1128
AeNAC033	185 d	Not detected	Not detected	Not detected	Not detected
AeNAC034	20 d	1.0968	0.9548	0.9548	1.0021
AeNAC034	35 d	4.6957	4.3812	3.8141	4.297
AeNAC034	50 d	3.6606	4.205	3.6606	3.8421
AeNAC034	65 d	2.6275	2.6275	2.2873	2.5141
AeNAC034	80 d	0.1151	0.1417	0.1074	0.1214
AeNAC034	95 d	0.2552	0.1684	0.1934	0.2057
AeNAC034	110 d	0.7827	0.6357	0.6357	0.6847
AeNAC034	125 d	0.4808	0.4808	0.4486	0.4701
AeNAC034	140 d	0.1755	0.2016	0.1241	0.1671
AeNAC034	155 d	0.2337	0.3542	0.2685	0.2855
AeNAC034	170 d	0.4245	0.2613	0.3001	0.3286
AeNAC034	185 d	1.6582	1.1725	1.2567	1.3625
AeNAC035	20 d	1.0968	1.0234	0.8909	1.0037
AeNAC035	35 d	Not detected	Not detected	Not detected	Not detected
AeNAC035	50 d	0.3236	0.3468	0.2817	0.3174
AeNAC035	65 d	Not detected	Not detected	Not detected	Not detected
AeNAC035	80 d	2.6044	2.9917	1.9738	2.5233
AeNAC035	95 d	0.3868	0.4146	0.2931	0.3648
AeNAC035	110 d	Not detected	Not detected	Not detected	Not detected
AeNAC035	125 d	2.209	1.9231	1.4574	1.8632
AeNAC035	140 d	Not detected	Not detected	Not detected	Not detected
AeNAC035	155 d	Not detected	Not detected	Not detected	Not detected
AeNAC035	170 d	Not detected	Not detected	Not detected	Not detected
AeNAC035	185 d	0.1804	0.1934	0.1571	0.177
AeNAC036	20 d	Not detected	Not detected	Not detected	Not detected
AeNAC036	35 d	Not detected	Not detected	Not detected	Not detected
AeNAC036	50 d	Not detected	Not detected	Not detected	Not detected
AeNAC036	65 d	Not detected	Not detected	Not detected	Not detected
AeNAC036	80 d	Not detected	Not detected	Not detected	Not detected
AeNAC036	95 d	Not detected	Not detected	Not detected	Not detected
AeNAC036	110 d	Not detected	Not detected	Not detected	Not detected
AeNAC036	125 d	Not detected	Not detected	Not detected	Not detected
AeNAC036	140 d	Not detected	Not detected	Not detected	Not detected
AeNAC036	155 d	Not detected	Not detected	Not detected	Not detected
AeNAC036	170 d	Not detected	Not detected	Not detected	Not detected
AeNAC036	185 d	Not detected	Not detected	Not detected	Not detected
AeNAC037	20 d	1.0234	1.1755	0.8312	1.01
AeNAC037	35 d	3.098	5.0327	3.8141	3.9816
AeNAC037	50 d	14.643	11.893	11.097	12.544
AeNAC037	65 d	1.9912	2.2873	1.7335	2.004
AeNAC037	80 d	3.6832	3.9476	2.9917	3.5408
AeNAC037	95 d	3.3164	3.5545	2.5134	3.1281
AeNAC037	110 d	7.7087	6.7108	5.0858	6.5018
AeNAC037	125 d	8.8361	7.6923	6.2481	7.5922
AeNAC037	140 d	9.7798	11.234	7.9437	9.6525
AeNAC037	155 d	3.7394	17.182	0.8138	7.2451
AeNAC037	170 d	2.4011	2.0903	1.5841	2.0252
AeNAC037	185 d	2.6938	1.6582	1.9048	2.0856
AeNAC038	20 d	1.1225	0.9772	0.9117	1.0038
AeNAC038	35 d	4.1834	2.9581	3.398	3.5132
AeNAC038	50 d	9.2242	3.2613	4.6121	5.6992
AeNAC038	65 d	3.8026	4.6816	3.8026	4.0956
AeNAC038	80 d	2.4868	2.4868	2.3203	2.4313
AeNAC038	95 d	2.2392	1.2861	1.4773	1.6675
AeNAC038	110 d	3.4338	3.4338	3.2039	3.3572
AeNAC038	125 d	5.9659	3.936	4.2185	4.7068
AeNAC038	140 d	2.5021	2.5021	2.1782	2.3941
AeNAC038	155 d	2.7059	2.5247	2.3557	2.5288
AeNAC038	170 d	0.5348	0.3781	0.4053	0.4394
AeNAC038	185 d	0.7917	0.7387	0.6892	0.7399
AeNAC039	20 d	0.6752	1.6625	0.8909	1.0762
AeNAC039	35 d	2.1906	2.697	1.549	2.1455
AeNAC039	50 d	0.5256	0.6038	0.4576	0.529
AeNAC039	65 d	0.7545	0.8667	0.6129	0.7447
AeNAC039	80 d	Not detected	Not detected	Not detected	Not detected
AeNAC039	95 d	Not detected	Not detected	Not detected	Not detected
AeNAC039	110 d	Not detected	Not detected	Not detected	Not detected
AeNAC039	125 d	Not detected	Not detected	Not detected	Not detected
AeNAC039	140 d	Not detected	Not detected	Not detected	Not detected
AeNAC039	155 d	Not detected	Not detected	Not detected	Not detected
AeNAC039	170 d	Not detected	Not detected	Not detected	Not detected
AeNAC039	185 d	Not detected	Not detected	Not detected	Not detected
AeNAC040	20 d	0.8909	1.2599	0.8909	1.0139
AeNAC040	35 d	0.6291	0.7745	0.6291	0.6776
AeNAC040	50 d	0.7433	0.3468	0.4576	0.5159
AeNAC040	65 d	0.4645	0.0943	0.176	0.2449
AeNAC040	80 d	0.0759	0.4008	0.1519	0.2095
AeNAC040	95 d	0.1276	0.0902	0.0967	0.1048
AeNAC040	110 d	0.1291	0.1124	0.0852	0.1089
AeNAC040	125 d	0.2404	0.2576	0.1822	0.2267
AeNAC040	140 d	0.0665	0.0764	0.054	0.0656
AeNAC040	155 d	0.0671	0.0771	0.0584	0.0675
AeNAC040	170 d	0.0175	0.0201	0.0152	0.0176
AeNAC040	185 d	0.0638	0.1036	0.0733	0.0802
AeNAC041	20 d	1.1487	0.933	0.933	1.0049
AeNAC041	35 d	1.8635	3.727	2.4589	2.6831
AeNAC041	50 d	1.0272	0.8943	0.6777	0.8664
AeNAC041	65 d	2.9492	3.1609	2.7517	2.9539
AeNAC041	80 d	2.2155	2.5449	1.9287	2.2297
AeNAC041	95 d	0.5729	0.6581	0.4653	0.5654
AeNAC041	110 d	1.0816	1.3316	0.8785	1.0972
AeNAC041	125 d	4.9591	5.315	4.627	4.967
AeNAC041	140 d	0.9703	0.6401	0.6861	0.7655
AeNAC041	155 d	0.7952	0.9135	0.6027	0.7705
AeNAC041	170 d	0.4445	0.4148	0.3369	0.3987
AeNAC041	185 d	0.189	0.2025	0.1535	0.1817
AeNAC042	20 d	1.3819	0.7937	0.9117	1.0291
AeNAC042	35 d	71.738	94.659	50.727	72.375
AeNAC042	50 d	169.53	169.53	147.59	162.22
AeNAC042	65 d	56.768	52.966	43.022	50.919
AeNAC042	80 d	0.4396	1.3326	0.6663	0.8128
AeNAC042	95 d	1.3784	0.9094	1.0446	1.1108
AeNAC042	110 d	0.9861	0.9201	0.6973	0.8678
AeNAC042	125 d	2.4229	2.2607	2.2607	2.3148
AeNAC042	140 d	2.6817	0.7185	1.1673	1.5225
AeNAC042	155 d	2.5247	0.5889	1.099	1.4042
AeNAC042	170 d	1.6212	3.9918	2.4572	2.6901
AeNAC042	185 d	10.289	5.9093	7.2752	7.8245
AeNAC043	20 d	0.7937	0.9117	1.3819	1.0291
AeNAC043	35 d	Not detected	Not detected	Not detected	Not detected
AeNAC043	50 d	Not detected	Not detected	Not detected	Not detected
AeNAC043	65 d	Not detected	Not detected	Not detected	Not detected
AeNAC043	80 d	Not detected	Not detected	Not detected	Not detected
AeNAC043	95 d	Not detected	Not detected	Not detected	Not detected
AeNAC043	110 d	Not detected	Not detected	Not detected	Not detected
AeNAC043	125 d	Not detected	Not detected	Not detected	Not detected
AeNAC043	140 d	Not detected	Not detected	Not detected	Not detected
AeNAC043	155 d	Not detected	Not detected	Not detected	Not detected
AeNAC043	170 d	Not detected	Not detected	Not detected	Not detected
AeNAC043	185 d	Not detected	Not detected	Not detected	Not detected
AeNAC044	20 d	1.0257	1.0918	0.893	1.0035
AeNAC044	35 d	2.7032	2.3533	2.1957	2.4174
AeNAC044	50 d	1.4901	1.2104	0.9831	1.2279
AeNAC044	65 d	Not detected	Not detected	Not detected	Not detected
AeNAC044	80 d	2.9369	2.4356	1.8459	2.4061
AeNAC044	95 d	1.1752	1.35	1.0231	1.1828
AeNAC044	110 d	7.2091	9.5125	5.0976	7.2731
AeNAC044	125 d	4.4283	5.0868	4.1317	4.5489
AeNAC044	140 d	Not detected	Not detected	Not detected	Not detected
AeNAC044	155 d	4.4572	3.497	2.6502	3.5348
AeNAC044	170 d	1.7988	1.5878	1.3823	1.5896
AeNAC044	185 d	5.0385	7.6369	5.7877	6.1544
AeNAC045	20 d	1.1487	0.933	0.933	1.0049
AeNAC045	35 d	2.4589	2.2942	1.9972	2.2501
AeNAC045	50 d	2.7109	2.2019	2.2019	2.3716
AeNAC045	65 d	11.797	11.797	10.27	11.288
AeNAC045	80 d	0.3181	0.5936	0.9644	0.6254
AeNAC045	95 d	0.9306	0.8683	0.8102	0.8697
AeNAC045	110 d	2.4848	1.5296	1.8832	1.9659
AeNAC045	125 d	4.3171	5.6965	4.3171	4.7769
AeNAC045	140 d	3.3787	3.3787	3.1524	3.3033
AeNAC045	155 d	11.077	8.9971	8.9971	9.6904
AeNAC045	170 d	6.6362	6.1918	5.7771	6.2017
AeNAC045	185 d	42.117	34.209	34.209	36.845
AeNAC046	20 d	1.0234	1.0234	0.9548	1.0005
AeNAC046	35 d	0.1807	0.1467	0.1467	0.158
AeNAC046	50 d	0.1858	0.2817	0.2135	0.227
AeNAC046	65 d	0.2859	0.2859	0.2489	0.2736
AeNAC046	80 d	0.4008	0.2834	0.2834	0.3225
AeNAC046	95 d	0.0842	0.1368	0.0967	0.1059
AeNAC046	110 d	0.2582	0.1384	0.1826	0.1931
AeNAC046	125 d	0.2576	0.2576	0.2404	0.2519
AeNAC046	140 d	0.1241	0.0819	0.0819	0.096
AeNAC046	155 d	0.2685	0.2337	0.2181	0.2401
AeNAC046	170 d	0.0531	0.0462	0.0462	0.0485
AeNAC046	185 d	0.0298	0.0259	0.021	0.0256
AeNAC047	20 d	0.8706	1.2311	0.933	1.0116
AeNAC047	35 d	0.2028	0.2329	0.2028	0.2128
AeNAC047	50 d	0.9584	0.8344	0.8344	0.8757
AeNAC047	65 d	0.2994	0.2794	0.2794	0.2861
AeNAC047	80 d	0.6362	0.5539	0.5539	0.5813
AeNAC047	95 d	0.189	0.2327	0.2025	0.2081
AeNAC047	110 d	0.1664	0.2523	0.1784	0.199
AeNAC047	125 d	0.5396	0.6199	0.5784	0.5793
AeNAC047	140 d	0.2263	0.2986	0.2263	0.2504
AeNAC047	155 d	0.4567	0.5623	0.4567	0.4919
AeNAC047	170 d	0.0298	0.0342	0.0278	0.0306
AeNAC047	185 d	0.0192	0.0236	0.0179	0.0202
AeNAC048	20 d	Not detected	Not detected	Not detected	Not detected
AeNAC048	35 d	Not detected	Not detected	Not detected	Not detected
AeNAC048	50 d	Not detected	Not detected	Not detected	Not detected
AeNAC048	65 d	Not detected	Not detected	Not detected	Not detected
AeNAC048	80 d	Not detected	Not detected	Not detected	Not detected
AeNAC048	95 d	Not detected	Not detected	Not detected	Not detected
AeNAC048	110 d	Not detected	Not detected	Not detected	Not detected
AeNAC048	125 d	Not detected	Not detected	Not detected	Not detected
AeNAC048	140 d	Not detected	Not detected	Not detected	Not detected
AeNAC048	155 d	Not detected	Not detected	Not detected	Not detected
AeNAC048	170 d	Not detected	Not detected	Not detected	Not detected
AeNAC048	185 d	Not detected	Not detected	Not detected	Not detected
AeNAC049	20 d	1.7411	0.6156	0.933	1.0966
AeNAC049	35 d	Not detected	Not detected	Not detected	Not detected
AeNAC049	50 d	Not detected	Not detected	Not detected	Not detected
AeNAC049	65 d	Not detected	Not detected	Not detected	Not detected
AeNAC049	80 d	Not detected	Not detected	Not detected	Not detected
AeNAC049	95 d	Not detected	Not detected	Not detected	Not detected
AeNAC049	110 d	Not detected	Not detected	Not detected	Not detected
AeNAC049	125 d	Not detected	Not detected	Not detected	Not detected
AeNAC049	140 d	Not detected	Not detected	Not detected	Not detected
AeNAC049	155 d	Not detected	Not detected	Not detected	Not detected
AeNAC049	170 d	Not detected	Not detected	Not detected	Not detected
AeNAC049	185 d	Not detected	Not detected	Not detected	Not detected
AeNAC050	20 d	Not detected	Not detected	Not detected	Not detected
AeNAC050	35 d	Not detected	Not detected	Not detected	Not detected
AeNAC050	50 d	Not detected	Not detected	Not detected	Not detected
AeNAC050	65 d	Not detected	Not detected	Not detected	Not detected
AeNAC050	80 d	Not detected	Not detected	Not detected	Not detected
AeNAC050	95 d	Not detected	Not detected	Not detected	Not detected
AeNAC050	110 d	Not detected	Not detected	Not detected	Not detected
AeNAC050	125 d	Not detected	Not detected	Not detected	Not detected
AeNAC050	140 d	Not detected	Not detected	Not detected	Not detected
AeNAC050	155 d	Not detected	Not detected	Not detected	Not detected
AeNAC050	170 d	Not detected	Not detected	Not detected	Not detected
AeNAC050	185 d	Not detected	Not detected	Not detected	Not detected
AeNAC051	20 d	0.6015	1.8234	0.9117	1.1122
AeNAC051	35 d	3.398	2.76	1.8209	2.6596
AeNAC051	50 d	1.0758	1.3245	1.0758	1.1587
AeNAC051	65 d	4.0756	6.1774	4.3681	4.8737
AeNAC051	80 d	3.2814	2.4868	2.4868	2.7517
AeNAC051	95 d	1.3784	1.3784	1.2861	1.3476
AeNAC051	110 d	4.2275	8.4551	5.5783	6.087
AeNAC051	125 d	9.6917	2.4229	3.936	5.3502
AeNAC051	140 d	1.8962	1.5402	1.251	1.5625
AeNAC051	155 d	1.7853	2.7059	2.0507	2.1806
AeNAC051	170 d	0.5732	0.6584	0.4344	0.5553
AeNAC051	185 d	Not detected	Not detected	Not detected	Not detected
AeNAC052	20 d	Not detected	Not detected	Not detected	Not detected
AeNAC052	35 d	Not detected	Not detected	Not detected	Not detected
AeNAC052	50 d	Not detected	Not detected	Not detected	Not detected
AeNAC052	65 d	Not detected	Not detected	Not detected	Not detected
AeNAC052	80 d	Not detected	Not detected	Not detected	Not detected
AeNAC052	95 d	Not detected	Not detected	Not detected	Not detected
AeNAC052	110 d	Not detected	Not detected	Not detected	Not detected
AeNAC052	125 d	Not detected	Not detected	Not detected	Not detected
AeNAC052	140 d	Not detected	Not detected	Not detected	Not detected
AeNAC052	155 d	Not detected	Not detected	Not detected	Not detected
AeNAC052	170 d	Not detected	Not detected	Not detected	Not detected
AeNAC052	185 d	Not detected	Not detected	Not detected	Not detected
AeNAC053	20 d	1.3503	0.7756	0.9548	1.0269
AeNAC053	35 d	2.697	2.1906	2.1906	2.3594
AeNAC053	50 d	2.9734	3.4155	2.9734	3.1208
AeNAC053	65 d	1.9912	3.4669	2.6275	2.6952
AeNAC053	80 d	1.3957	1.1336	0.9208	1.15
AeNAC053	95 d	1.3469	0.7218	0.8886	0.9858
AeNAC053	110 d	5.4509	3.1307	3.8543	4.1453
AeNAC053	125 d	6.6965	4.7352	5.075	5.5022
AeNAC053	140 d	1.9859	3.7058	2.4449	2.7122
AeNAC053	155 d	2.4671	2.6441	2.0039	2.3717
AeNAC053	170 d	1.478	1.5841	1.2867	1.4496
AeNAC053	185 d	0.547	0.5104	0.4443	0.5006
AeNAC054	20 d	1.1487	0.933	0.933	1.0049
AeNAC054	35 d	4.5884	3.9945	3.9945	4.1925
AeNAC054	50 d	28.616	30.67	28.616	29.301
AeNAC054	65 d	58.095	44.027	47.187	49.77
AeNAC054	80 d	13.432	11.693	10.91	12.012
AeNAC054	95 d	13.893	13.893	11.285	13.024
AeNAC054	110 d	60.261	56.226	56.226	57.571
AeNAC054	125 d	97.686	112.21	91.144	100.35
AeNAC054	140 d	40.969	43.91	38.226	41.035
AeNAC054	155 d	109.1	82.68	82.68	91.487
AeNAC054	170 d	160.94	150.16	150.16	153.75
AeNAC054	185 d	774.07	510.69	361.12	548.63
AeNAC055	20 d	Not detected	Not detected	Not detected	Not detected
AeNAC055	35 d	1	1.1487	0.8706	1.0064
AeNAC055	50 d	0.6787	0.7796	0.5908	0.683
AeNAC055	65 d	0.5997	0.4871	0.3957	0.4942
AeNAC055	80 d	Not detected	Not detected	Not detected	Not detected
AeNAC055	95 d	Not detected	Not detected	Not detected	Not detected
AeNAC055	110 d	Not detected	Not detected	Not detected	Not detected
AeNAC055	125 d	Not detected	Not detected	Not detected	Not detected
AeNAC055	140 d	Not detected	Not detected	Not detected	Not detected
AeNAC055	155 d	Not detected	Not detected	Not detected	Not detected
AeNAC055	170 d	Not detected	Not detected	Not detected	Not detected
AeNAC055	185 d	Not detected	Not detected	Not detected	Not detected
AeNAC056	20 d	0.691	1.4811	0.9772	1.0498
AeNAC056	35 d	0.2377	0.4755	0.3137	0.3423
AeNAC056	50 d	1.549	0.6743	1.022	1.0818
AeNAC056	65 d	0.3838	0.7161	0.4725	0.5241
AeNAC056	80 d	1.3153	1.145	0.8678	1.1094
AeNAC056	95 d	0.5867	0.6288	0.4766	0.564
AeNAC056	110 d	1.9485	2.2382	1.5827	1.9231
AeNAC056	125 d	1.3839	1.5896	1.3839	1.4525
AeNAC056	140 d	0.8042	0.9238	0.6095	0.7792
AeNAC056	155 d	0.9722	1.0419	0.8463	0.9535
AeNAC056	170 d	0.524	0.6452	0.3457	0.505
AeNAC056	185 d	0.6215	0.7139	0.5048	0.6134
AeNAC057	20 d	0.9548	1.0968	0.9548	1.0021
AeNAC057	35 d	0.3774	0.4335	0.3774	0.3961
AeNAC057	50 d	0.7568	0.3784	0.4993	0.5448
AeNAC057	65 d	0.2308	0.201	0.1632	0.1983
AeNAC057	80 d	0.0304	0.1845	0.0699	0.0949
AeNAC057	95 d	0.0146	0.0179	0.0146	0.0157
AeNAC057	110 d	0.0139	0.0149	0.0113	0.0134
AeNAC057	125 d	0.032	0.0279	0.0211	0.027
AeNAC057	140 d	0.0123	0.0141	0.0107	0.0124
AeNAC057	155 d	0.042	0.0482	0.0341	0.0414
AeNAC057	170 d	0.0121	0.013	0.0113	0.0121
AeNAC057	185 d	0.0089	0.0095	0.0072	0.0085
AeNAC058	20 d	Not detected	Not detected	Not detected	Not detected
AeNAC058	35 d	Not detected	Not detected	Not detected	Not detected
AeNAC058	50 d	Not detected	Not detected	Not detected	Not detected
AeNAC058	65 d	Not detected	Not detected	Not detected	Not detected
AeNAC058	80 d	Not detected	Not detected	Not detected	Not detected
AeNAC058	95 d	Not detected	Not detected	Not detected	Not detected
AeNAC058	110 d	Not detected	Not detected	Not detected	Not detected
AeNAC058	125 d	Not detected	Not detected	Not detected	Not detected
AeNAC058	140 d	Not detected	Not detected	Not detected	Not detected
AeNAC058	155 d	Not detected	Not detected	Not detected	Not detected
AeNAC058	170 d	Not detected	Not detected	Not detected	Not detected
AeNAC058	185 d	Not detected	Not detected	Not detected	Not detected
AeNAC059	20 d	1.0473	1.0473	0.9117	1.0021
AeNAC059	35 d	0.6274	0.6724	0.5462	0.6153
AeNAC059	50 d	0.8301	0.7745	0.7227	0.7758
AeNAC059	65 d	0.6234	0.6234	0.5817	0.6095
AeNAC059	80 d	1.0683	1.145	0.9968	1.07
AeNAC059	95 d	0.8297	0.8297	0.7223	0.7939
AeNAC059	110 d	0.7383	0.7913	0.7383	0.756
AeNAC059	125 d	0.9785	1.124	0.913	1.0052
AeNAC059	140 d	0.6532	0.6532	0.6095	0.6386
AeNAC059	155 d	0.9722	0.9722	0.8463	0.9302
AeNAC059	170 d	0.3226	0.3457	0.301	0.3231
AeNAC059	185 d	0.3107	0.2899	0.2899	0.2968
AeNAC060	20 d	1.2894	1.0473	0.7405	1.0257
AeNAC060	35 d	Not detected	Not detected	Not detected	Not detected
AeNAC060	50 d	Not detected	Not detected	Not detected	Not detected
AeNAC060	65 d	Not detected	Not detected	Not detected	Not detected
AeNAC060	80 d	Not detected	Not detected	Not detected	Not detected
AeNAC060	95 d	5.0306	5.7786	3.8125	4.8739
AeNAC060	110 d	6.3306	6.785	4.7977	5.9711
AeNAC060	125 d	Not detected	Not detected	Not detected	Not detected
AeNAC060	140 d	Not detected	Not detected	Not detected	Not detected
AeNAC060	155 d	Not detected	Not detected	Not detected	Not detected
AeNAC060	170 d	Not detected	Not detected	Not detected	Not detected
AeNAC060	185 d	Not detected	Not detected	Not detected	Not detected
AeNAC061	20 d	1.1487	1.0718	0.8123	1.0109
AeNAC061	35 d	1.816	2.5682	1.816	2.0667
AeNAC061	50 d	19.222	11.04	13.592	14.618
AeNAC061	65 d	19.049	17.773	17.773	18.198
AeNAC061	80 d	5.7705	6.6286	5.0235	5.8075
AeNAC061	95 d	8.3632	8.9635	7.8032	8.3766
AeNAC061	110 d	25.914	29.768	24.179	26.62
AeNAC061	125 d	59.798	52.057	48.571	53.475
AeNAC061	140 d	30.253	26.337	26.337	27.642
AeNAC061	155 d	31.837	34.122	29.705	31.888
AeNAC061	170 d	147.14	128.09	128.09	134.44
AeNAC061	185 d	529	529	493.58	517.19
AeNAC062	20 d	1.5157	1.0718	0.6156	1.0677
AeNAC062	35 d	3.3887	2.7525	1.816	2.6524
AeNAC062	50 d	8.9676	7.2839	3.9034	6.7183
AeNAC062	65 d	8.2916	6.7349	6.2839	7.1035
AeNAC062	80 d	4.3732	5.0235	3.3143	4.237
AeNAC062	95 d	4.8034	3.1691	3.6403	3.8709
AeNAC062	110 d	8.5485	7.9761	6.4786	7.6677
AeNAC062	125 d	17.173	14.95	12.143	14.755
AeNAC062	140 d	5.348	4.6557	3.5284	4.5107
AeNAC062	155 d	6.4648	5.628	4.2652	5.4527
AeNAC062	170 d	5.661	5.2819	5.2819	5.4083
AeNAC062	185 d	3.3569	3.8561	2.9223	3.3784
AeNAC063	20 d	1.0234	1.0234	0.9548	1.0005
AeNAC063	35 d	0.286	0.3065	0.286	0.2928
AeNAC063	50 d	1.4123	1.2295	1.1471	1.263
AeNAC063	65 d	0.5684	0.4308	0.4617	0.487
AeNAC063	80 d	0.3444	0.2998	0.2998	0.3147
AeNAC063	95 d	0.3782	0.3072	0.3293	0.3382
AeNAC063	110 d	1.3463	1.2562	1.0935	1.232
AeNAC063	125 d	1.2617	1.2617	1.0984	1.2073
AeNAC063	140 d	0.1596	0.171	0.1489	0.1598
AeNAC063	155 d	0.5848	0.5456	0.5091	0.5465
AeNAC063	170 d	0.6757	0.6304	0.5488	0.6183
AeNAC063	185 d	0.5666	0.5287	0.4933	0.5295
AeNAC064	20 d	0.8909	1.1755	0.9548	1.0071
AeNAC064	35 d	1.6179	1.734	1.5095	1.6205
AeNAC064	50 d	0.4659	0.3784	0.4056	0.4166
AeNAC064	65 d	4.8736	4.5472	3.9586	4.4598
AeNAC064	80 d	0.3956	0.3956	0.3444	0.3785
AeNAC064	95 d	0.869	0.8108	0.7058	0.7952
AeNAC064	110 d	1.4429	1.4429	1.2562	1.3807
AeNAC064	125 d	0.9562	0.6761	0.7247	0.7857
AeNAC064	140 d	0.5557	0.6383	0.5557	0.5832
AeNAC064	155 d	1.2535	1.2535	1.1695	1.2255
AeNAC064	170 d	8.193	8.193	6.6548	7.6803
AeNAC064	185 d	27.483	31.57	25.642	28.232
AeNAC065	20 d	1.1755	1.2599	0.6752	1.0369
AeNAC065	35 d	0.9292	0.8089	0.7548	0.831
AeNAC065	50 d	0.7062	0.7062	0.6589	0.6904
AeNAC065	65 d	0.4617	0.4308	0.375	0.4225
AeNAC065	80 d	1.6959	1.6959	1.5823	1.658
AeNAC065	95 d	1.3171	1.0698	0.9982	1.1284
AeNAC065	110 d	0.952	0.8288	0.7733	0.8514
AeNAC065	125 d	1.3523	1.3523	1.1772	1.2939
AeNAC065	140 d	1.2766	1.4665	1.2766	1.3399
AeNAC065	155 d	1.1695	1.0912	1.0181	1.0929
AeNAC065	170 d	0.7761	0.6304	0.6757	0.6941
AeNAC065	185 d	0.2833	0.4007	0.3036	0.3292
AeNAC066	20 d	1.0473	1.0473	0.9117	1.0021
AeNAC066	35 d	0.7724	0.7724	0.6724	0.7391
AeNAC066	50 d	4.088	3.5588	3.5588	3.7352
AeNAC066	65 d	7.0534	7.0534	7.0534	7.0534
AeNAC066	80 d	4.2734	4.2734	3.7202	4.089
AeNAC066	95 d	10.061	10.783	9.3874	10.077
AeNAC066	110 d	31.176	31.176	27.14	29.831
AeNAC066	125 d	25.434	23.731	22.142	23.769
AeNAC066	140 d	5.2259	6.003	5.2259	5.4849
AeNAC066	155 d	17.868	17.868	16.671	17.469
AeNAC066	170 d	11.063	11.063	10.323	10.816
AeNAC066	185 d	5.7112	4.6389	4.6389	4.9963
AeNAC067	20 d	1.0473	1.0473	0.9117	1.0021
AeNAC067	35 d	1.0192	1.0192	0.9509	0.9964
AeNAC067	50 d	0.4768	0.5477	0.3613	0.4619
AeNAC067	65 d	3.5267	3.7798	3.2905	3.5323
AeNAC067	80 d	0.3524	0.4048	0.3288	0.362
AeNAC067	95 d	0.7742	0.674	0.6288	0.6923
AeNAC067	110 d	1.818	1.3778	1.4767	1.5575
AeNAC067	125 d	0.562	0.6919	0.562	0.6053
AeNAC067	140 d	0.431	0.4951	0.4021	0.4427
AeNAC067	155 d	0.8463	1.0419	0.9071	0.9318
AeNAC067	170 d	7.823	8.9863	7.823	8.2108
AeNAC067	185 d	22.845	21.315	19.888	21.349
AeNAC068	20 d	Not detected	Not detected	Not detected	Not detected
AeNAC068	35 d	Not detected	Not detected	Not detected	Not detected
AeNAC068	50 d	Not detected	Not detected	Not detected	Not detected
AeNAC068	65 d	Not detected	Not detected	Not detected	Not detected
AeNAC068	80 d	Not detected	Not detected	Not detected	Not detected
AeNAC068	95 d	Not detected	Not detected	Not detected	Not detected
AeNAC068	110 d	Not detected	Not detected	Not detected	Not detected
AeNAC068	125 d	Not detected	Not detected	Not detected	Not detected
AeNAC068	140 d	Not detected	Not detected	Not detected	Not detected
AeNAC068	155 d	Not detected	Not detected	Not detected	Not detected
AeNAC068	170 d	Not detected	Not detected	Not detected	Not detected
AeNAC068	185 d	Not detected	Not detected	Not detected	Not detected
AeNAC069	20 d	Not detected	Not detected	Not detected	Not detected
AeNAC069	35 d	Not detected	Not detected	Not detected	Not detected
AeNAC069	50 d	Not detected	Not detected	Not detected	Not detected
AeNAC069	65 d	Not detected	Not detected	Not detected	Not detected
AeNAC069	80 d	Not detected	Not detected	Not detected	Not detected
AeNAC069	95 d	Not detected	Not detected	Not detected	Not detected
AeNAC069	110 d	Not detected	Not detected	Not detected	Not detected
AeNAC069	125 d	Not detected	Not detected	Not detected	Not detected
AeNAC069	140 d	Not detected	Not detected	Not detected	Not detected
AeNAC069	155 d	Not detected	Not detected	Not detected	Not detected
AeNAC069	170 d	Not detected	Not detected	Not detected	Not detected
AeNAC069	185 d	Not detected	Not detected	Not detected	Not detected
AeNAC070	20 d	1.0234	1.0968	0.8909	1.0037
AeNAC070	35 d	0.0542	0.0542	0.0506	0.053
AeNAC070	50 d	0.9986	0.9986	0.8694	0.9555
AeNAC070	65 d	0.1875	0.201	0.1749	0.1878
AeNAC070	80 d	0.0568	0.0568	0.053	0.0555
AeNAC070	95 d	0.0221	0.0156	0.0167	0.0181
AeNAC070	110 d	0.0733	0.0902	0.0733	0.0789
AeNAC070	125 d	0.0789	0.1373	0.0906	0.1023
AeNAC070	140 d	0.2419	0.2592	0.2257	0.2423
AeNAC070	155 d	0.1273	0.1462	0.1273	0.1336
AeNAC070	170 d	0.1114	0.1194	0.104	0.1116
AeNAC070	185 d	0.6073	0.6073	0.5287	0.5811
AeNAC071	20 d	1.0473	1.203	0.7937	1.0147
AeNAC071	35 d	1.9019	2.1847	1.6557	1.9141
AeNAC071	50 d	4.6958	6.1962	4.6958	5.1959
AeNAC071	65 d	Not detected	Not detected	Not detected	Not detected
AeNAC071	80 d	1.7355	1.9936	1.4097	1.7129
AeNAC071	95 d	2.5153	2.8893	2.0431	2.4826
AeNAC071	110 d	Not detected	Not detected	Not detected	Not detected
AeNAC071	125 d	7.304	8.3901	5.1647	6.9529
AeNAC071	140 d	Not detected	Not detected	Not detected	Not detected
AeNAC071	155 d	2.7497	2.3938	2.0839	2.4091
AeNAC071	170 d	Not detected	Not detected	Not detected	Not detected
AeNAC071	185 d	Not detected	Not detected	Not detected	Not detected
AeNAC072	20 d	1.2311	0.8706	0.933	1.0116
AeNAC072	35 d	0.599	0.321	0.3688	0.4296
AeNAC072	50 d	1.2876	1.38	1.2014	1.2897
AeNAC072	65 d	1.276	1.571	1.276	1.3743
AeNAC072	80 d	0.444	0.444	0.4143	0.4341
AeNAC072	95 d	0.3961	0.3449	0.2801	0.3404
AeNAC072	110 d	0.434	0.4651	0.4049	0.4347
AeNAC072	125 d	0.7081	0.6607	0.6164	0.6617
AeNAC072	140 d	0.6237	0.823	0.7165	0.7211
AeNAC072	155 d	0.8081	0.9949	0.754	0.8523
AeNAC072	170 d	1.4153	1.7424	1.4153	1.5243
AeNAC072	185 d	2.5441	2.5441	2.2147	2.4343
AeNAC073	20 d	0.954842	1.17555	0.890899	1.0071
AeNAC073	35 d	0.377378	0.377378	0.352106	0.368954
AeNAC073	50 d	2.45896	2.82461	2.45896	2.58084
AeNAC073	65 d	2.43679	2.12135	1.50002	2.01939
AeNAC073	80 d	0.559433	0.559433	0.454401	0.524422
AeNAC073	95 d	0.810785	0.868978	0.61446	0.764741
AeNAC073	110 d	0.180367	0.168289	0.193313	0.180656
AeNAC073	125 d	0.512407	0.588601	0.388332	0.496447
AeNAC073	140 d	0.638316	0.59557	0.59557	0.609819
AeNAC073	155 d	0.443175	0.385807	0.313372	0.380785
AeNAC073	170 d	0.415926	0.776145	0.548817	0.580296
AeNAC073	185 d	0.0871993	0.0813598	0.0708279	0.0797957
AeNAC074	20 d	1.07177	1	0.933033	1.0016
AeNAC074	35 d	3.89263	3.38874	2.75251	3.34463
AeNAC074	50 d	4.18352	3.90336	3.64196	3.90961
AeNAC074	65 d	Not detected	Not detected	Not detected	Not detected
AeNAC074	80 d	Not detected	Not detected	Not detected	Not detected
AeNAC074	95 d	Not detected	Not detected	Not detected	Not detected
AeNAC074	110 d	Not detected	Not detected	Not detected	Not detected
AeNAC074	125 d	Not detected	Not detected	Not detected	Not detected
AeNAC074	140 d	Not detected	Not detected	Not detected	Not detected
AeNAC074	155 d	Not detected	Not detected	Not detected	Not detected
AeNAC074	170 d	Not detected	Not detected	Not detected	Not detected
AeNAC074	185 d	Not detected	Not detected	Not detected	Not detected
AeNAC075	20 d	Not detected	Not detected	Not detected	Not detected
AeNAC075	35 d	Not detected	Not detected	Not detected	Not detected
AeNAC075	50 d	Not detected	Not detected	Not detected	Not detected
AeNAC075	65 d	Not detected	Not detected	Not detected	Not detected
AeNAC075	80 d	Not detected	Not detected	Not detected	Not detected
AeNAC075	95 d	Not detected	Not detected	Not detected	Not detected
AeNAC075	110 d	Not detected	Not detected	Not detected	Not detected
AeNAC075	125 d	Not detected	Not detected	Not detected	Not detected
AeNAC075	140 d	Not detected	Not detected	Not detected	Not detected
AeNAC075	155 d	Not detected	Not detected	Not detected	Not detected
AeNAC075	170 d	Not detected	Not detected	Not detected	Not detected
AeNAC075	185 d	Not detected	Not detected	Not detected	Not detected
AeNAC076	20 d	1.0968	1.0234	0.8909	1.0037
AeNAC076	35 d	0.4646	0.4646	0.4045	0.4446
AeNAC076	50 d	0.2497	0.2173	0.2028	0.2233
AeNAC076	65 d	0.5684	0.5684	0.5303	0.5557
AeNAC076	80 d	0.974	1.0439	0.9088	0.9756
AeNAC076	95 d	0.7058	0.6586	0.6145	0.6596
AeNAC076	110 d	0.6732	0.6732	0.6281	0.6582
AeNAC076	125 d	1.0248	1.0984	0.9562	1.0265
AeNAC076	140 d	0.7332	0.8423	0.6841	0.7532
AeNAC076	155 d	0.8864	1.0181	0.827	0.9105
AeNAC076	170 d	0.4778	0.5121	0.4458	0.4786
AeNAC076	185 d	0.1869	0.1869	0.1744	0.1827
AeNAC077	20 d	Not detected	Not detected	Not detected	Not detected
AeNAC077	35 d	Not detected	Not detected	Not detected	Not detected
AeNAC077	50 d	Not detected	Not detected	Not detected	Not detected
AeNAC077	65 d	Not detected	Not detected	Not detected	Not detected
AeNAC077	80 d	Not detected	Not detected	Not detected	Not detected
AeNAC077	95 d	Not detected	Not detected	Not detected	Not detected
AeNAC077	110 d	Not detected	Not detected	Not detected	Not detected
AeNAC077	125 d	Not detected	Not detected	Not detected	Not detected
AeNAC077	140 d	Not detected	Not detected	Not detected	Not detected
AeNAC077	155 d	Not detected	Not detected	Not detected	Not detected
AeNAC077	170 d	Not detected	Not detected	Not detected	Not detected
AeNAC077	185 d	Not detected	Not detected	Not detected	Not detected
AeNAC078	20 d	1.0473	0.9772	0.9772	1.0006
AeNAC078	35 d	2.1847	1.7745	1.2548	1.738
AeNAC078	50 d	0.7745	0.8897	0.6291	0.7644
AeNAC078	65 d	2.0256	2.1709	1.7633	1.9866
AeNAC078	80 d	10.522	10.522	9.1601	10.068
AeNAC078	95 d	5.3916	5.3916	5.0306	5.2713
AeNAC078	110 d	2.2382	2.0883	1.818	2.0482
AeNAC078	125 d	10.329	9.6377	9.6377	9.8681
AeNAC078	140 d	6.8956	6.4338	6.003	6.4441
AeNAC078	155 d	9.5751	9.5751	8.9339	9.3614
AeNAC078	170 d	0.6452	0.602	0.602	0.6164
AeNAC078	185 d	0.1554	0.1785	0.1554	0.1631
AeNAC079	20 d	0.8909	1.1755	0.9548	1.0071
AeNAC079	35 d	0.9292	0.867	0.8089	0.8684
AeNAC079	50 d	2.8246	2.459	2.459	2.5809
AeNAC079	65 d	1.6077	1.5	1.5	1.5359
AeNAC079	80 d	0.522	0.3691	0.3956	0.4289
AeNAC079	95 d	0.3529	0.3529	0.3072	0.3377
AeNAC079	110 d	0.3866	0.4441	0.3607	0.3971
AeNAC079	125 d	0.8324	0.8324	0.7767	0.8138
AeNAC079	140 d	0.6383	0.5557	0.5557	0.5832
AeNAC079	155 d	0.8864	1.0181	0.8864	0.9303
AeNAC079	170 d	0.2389	0.3881	0.2744	0.3005
AeNAC079	185 d	0.2301	0.3254	0.2466	0.2674
AeNAC080	20 d	1.1487	1.3195	0.6598	1.0427
AeNAC080	35 d	0.454	0.5589	0.4866	0.4998
AeNAC080	50 d	0.6007	0.69	0.5605	0.6171
AeNAC080	65 d	0.5953	0.5953	0.5554	0.582
AeNAC080	80 d	0.7213	0.8286	0.7213	0.7571
AeNAC080	95 d	0.6897	0.6897	0.5602	0.6465
AeNAC080	110 d	0.7556	0.6137	0.6578	0.6757
AeNAC080	125 d	0.9343	0.8718	0.8718	0.8926
AeNAC080	140 d	0.6237	0.6237	0.5066	0.5847
AeNAC080	155 d	0.8081	0.8661	0.754	0.8094
AeNAC080	170 d	0.5363	0.616	0.5004	0.5509
AeNAC080	185 d	0.4196	0.4196	0.3653	0.4015
AeNAC081	20 d	1.0234	1.0234	0.9548	1.0005
AeNAC081	35 d	0.572	0.4045	0.4335	0.47
AeNAC081	50 d	0.5352	0.7568	0.5736	0.6219
AeNAC081	65 d	0.4617	0.3499	0.375	0.3955
AeNAC081	80 d	0.2998	0.424	0.3213	0.3484
AeNAC081	95 d	0.1248	0.1086	0.0882	0.1072
AeNAC081	110 d	0.1683	0.1367	0.111	0.1387
AeNAC081	125 d	0.0279	0.032	0.0211	0.027
AeNAC081	140 d	0.0917	0.0744	0.0695	0.0785
AeNAC081	155 d	0.0341	0.0392	0.0277	0.0337
AeNAC081	170 d	0.104	0.194	0.1194	0.1391
AeNAC081	185 d	0.2833	0.2833	0.2466	0.2711
AeNAC082	20 d	0.9548	1.0968	0.9548	1.0021
AeNAC082	35 d	2.6282	2.8168	2.288	2.5777
AeNAC082	50 d	3.2446	3.4775	3.0273	3.2498
AeNAC082	65 d	2.2736	2.4368	1.9793	2.2299
AeNAC082	80 d	0.2272	0.2272	0.212	0.2221
AeNAC082	95 d	0.5733	0.6145	0.5349	0.5742
AeNAC082	110 d	2.5123	2.1871	2.1871	2.2955
AeNAC082	125 d	0.8922	0.8324	0.7247	0.8164
AeNAC082	140 d	0.3929	0.4838	0.4211	0.4326
AeNAC082	155 d	0.3858	0.475	0.4135	0.4248
AeNAC082	170 d	0.7242	0.8916	0.7242	0.78
AeNAC082	185 d	1.3018	1.2146	1.2146	1.2437
AeNAC083	20 d	1.4473	0.7236	0.9548	1.0419
AeNAC083	35 d	1.0674	0.3521	0.572	0.6638
AeNAC083	50 d	0.6589	0.7568	0.5352	0.6503
AeNAC083	65 d	0.5684	0.4948	0.4019	0.4884
AeNAC083	80 d	0.1399	0.1607	0.106	0.1355
AeNAC083	95 d	0.7058	0.6145	0.5349	0.6184
AeNAC083	110 d	0.6281	0.5468	0.4144	0.5298
AeNAC083	125 d	0.6308	0.7247	0.5492	0.6349
AeNAC083	140 d	0.4211	0.3666	0.2778	0.3552
AeNAC083	155 d	0.475	0.5456	0.36	0.4602
AeNAC083	170 d	0.194	0.1689	0.1471	0.17
AeNAC083	185 d	0.0814	0.0708	0.0537	0.0686
AeNAC084	20 d	1.3195	0.7071	1.0718	1.0328
AeNAC084	35 d	1.9463	1.9463	1.816	1.9029
AeNAC084	50 d	6.341	5.5202	5.1505	5.6706
AeNAC084	65 d	3.8682	4.1458	3.3674	3.7938
AeNAC084	80 d	0.2071	0.2071	0.1933	0.2025
AeNAC084	95 d	0.1501	0.1724	0.1307	0.1511
AeNAC084	110 d	0.2025	0.2493	0.2025	0.2181
AeNAC084	125 d	0.1897	0.1652	0.1652	0.1734
AeNAC084	140 d	0.0679	0.1029	0.078	0.0829
AeNAC084	155 d	0.1333	0.2487	0.1531	0.1784
AeNAC084	170 d	0.1251	0.154	0.1251	0.1347
AeNAC084	185 d	0.159	0.1484	0.1384	0.1486
AeNAC085	20 d	0.8507	1.2894	0.9117	1.0173
AeNAC085	35 d	Not detected	Not detected	Not detected	Not detected
AeNAC085	50 d	Not detected	Not detected	Not detected	Not detected
AeNAC085	65 d	0.4113	0.4725	0.3581	0.414
AeNAC085	80 d	0.3777	1.7355	0.7048	0.9393
AeNAC085	95 d	0.2737	0.2383	0.1935	0.2352
AeNAC085	110 d	0.4241	0.4871	0.3692	0.4268
AeNAC085	125 d	Not detected	Not detected	Not detected	Not detected
AeNAC085	140 d	0.4619	0.4951	0.4021	0.453
AeNAC085	155 d	Not detected	Not detected	Not detected	Not detected
AeNAC085	170 d	Not detected	Not detected	Not detected	Not detected
AeNAC085	185 d	Not detected	Not detected	Not detected	Not detected
AeNAC086	20 d	1.2599	1.0234	0.7756	1.0196
AeNAC086	35 d	0.6571	0.7042	0.572	0.6444
AeNAC086	50 d	0.8694	0.9986	0.6589	0.8423
AeNAC086	65 d	1.0607	1.2184	0.9234	1.0675
AeNAC086	80 d	1.3775	1.4764	1.1992	1.351
AeNAC086	95 d	1.738	1.513	1.513	1.588
AeNAC086	110 d	3.5529	1.904	2.3441	2.6003
AeNAC086	125 d	Not detected	Not detected	Not detected	Not detected
AeNAC086	140 d	0.8423	0.7332	0.4514	0.6756
AeNAC086	155 d	8.1452	8.1452	7.0908	7.7937
AeNAC086	170 d	3.5662	2.7027	2.7027	2.9905
AeNAC086	185 d	Not detected	Not detected	Not detected	Not detected
AeNAC087	20 d	0.9772	1.0473	0.9772	1.0006
AeNAC087	35 d	0.7207	0.7207	0.6274	0.6896
AeNAC087	50 d	0.7227	0.6743	0.587	0.6613
AeNAC087	65 d	0.5817	0.5064	0.5427	0.5436
AeNAC087	80 d	0.93	0.8678	0.8097	0.8692
AeNAC087	95 d	0.7223	0.7742	0.674	0.7235
AeNAC087	110 d	0.9742	0.9742	0.8481	0.9322
AeNAC087	125 d	1.0488	1.124	0.913	1.0286
AeNAC087	140 d	0.9901	1.0612	0.862	0.9711
AeNAC087	155 d	0.9071	1.2828	0.9722	1.054
AeNAC087	170 d	0.8513	0.9124	0.8513	0.8717
AeNAC087	185 d	0.6215	0.6661	0.5799	0.6225
AeNAC088	20 d	1.0473	0.9772	0.9772	1.0006
AeNAC088	35 d	0.8873	1.0923	0.8873	0.9556
AeNAC088	50 d	1.4453	1.4453	1.2582	1.3829
AeNAC088	65 d	1.5351	1.6453	1.4323	1.5376
AeNAC088	80 d	0.9968	0.93	0.93	0.9523
AeNAC088	95 d	0.4149	0.4149	0.3612	0.397
AeNAC088	110 d	1.5827	1.5827	1.5827	1.5827
AeNAC088	125 d	2.4094	2.5824	2.2481	2.4133
AeNAC088	140 d	1.6085	1.7239	1.5007	1.611
AeNAC088	155 d	1.6926	1.3749	1.3749	1.4808
AeNAC088	170 d	1.3829	1.3829	1.2903	1.352
AeNAC088	185 d	1.7578	1.7578	1.5303	1.682
AeNAC089	20 d	1.2311	1.0718	0.7579	1.0203
AeNAC089	35 d	Not detected	Not detected	Not detected	Not detected
AeNAC089	50 d	2.5753	3.1705	2.0918	2.6125
AeNAC089	65 d	1.9341	2.3811	1.571	1.9621
AeNAC089	80 d	4.0804	3.3143	2.3436	3.2461
AeNAC089	95 d	Not detected	Not detected	Not detected	Not detected
AeNAC089	110 d	Not detected	Not detected	Not detected	Not detected
AeNAC089	125 d	1.5178	1.6268	1.2329	1.4592
AeNAC089	140 d	2.0265	3.5284	2.4949	2.6833
AeNAC089	155 d	Not detected	Not detected	Not detected	Not detected
AeNAC089	170 d	Not detected	Not detected	Not detected	Not detected
AeNAC089	185 d	0.8392	0.783	0.6817	0.768
AeNAC090	20 d	1.0718	1.1487	0.8123	1.0109
AeNAC090	35 d	4.7924	5.505	3.8926	4.73
AeNAC090	50 d	5.5202	6.341	4.8056	5.5556
AeNAC090	65 d	6.7349	7.2183	6.2839	6.7457
AeNAC090	80 d	4.6871	5.384	3.5522	4.5411
AeNAC090	95 d	20.593	14.4817	8.3632	14.479
AeNAC090	110 d	5.6399	5.2622	4.2743	5.0588
AeNAC090	125 d	5.2855	4.2931	4.2931	4.6239
AeNAC090	140 d	1.8908	4.344	0.823	2.3526
AeNAC090	155 d	2.1326	2.4497	1.8565	2.1463
AeNAC090	170 d	2.0015	2.4641	1.8674	2.111
AeNAC090	185 d	0.5934	0.6817	0.5166	0.5972
AeNAC091	20 d	1.4811	0.7405	0.9117	1.0444
AeNAC091	35 d	1.3448	1.4413	1.1707	1.3189
AeNAC091	50 d	2.3479	2.8906	1.7794	2.3393
AeNAC091	65 d	1.4323	2.1709	1.6453	1.7495
AeNAC091	80 d	3.2386	3.9872	3.2386	3.4881
AeNAC091	95 d	0.3144	0.3612	0.2383	0.3046
AeNAC091	110 d	Not detected	Not detected	Not detected	Not detected
AeNAC091	125 d	2.4094	5.1647	2.9664	3.5135
AeNAC091	140 d	3.4478	3.6953	3.0015	3.3815
AeNAC091	155 d	Not detected	Not detected	Not detected	Not detected
AeNAC091	170 d	Not detected	Not detected	Not detected	Not detected
AeNAC091	185 d	0.5048	0.4395	0.357	0.4338
AeNAC092	20 d	1.3195	1.1487	0.6598	1.0427
AeNAC092	35 d	1.1981	0.9732	1.1981	1.1231
AeNAC092	50 d	1.1209	0.8495	1.2876	1.086
AeNAC092	65 d	1.276	1.276	1.276	1.276
AeNAC092	80 d	0.5467	0.6279	0.4143	0.5296
AeNAC092	95 d	0.5602	0.6004	0.5227	0.5611
AeNAC092	110 d	0.4049	0.4049	0.4049	0.4049
AeNAC092	125 d	0.3082	0.3541	0.2504	0.3042
AeNAC092	140 d	0.543	0.543	0.4727	0.5196
AeNAC092	155 d	0.4641	0.3517	0.5714	0.4624
AeNAC092	170 d	0.308	0.1896	0.4064	0.3013
AeNAC092	185 d	0.1384	0.159	0.0979	0.1318
AeNAC093	20 d	1.0234	1.0234	0.9548	1.0005
AeNAC093	35 d	1.6179	2.288	1.734	1.88
AeNAC093	50 d	1.1471	1.2295	0.9318	1.1028
AeNAC093	65 d	1.0607	0.9896	0.8038	0.9514
AeNAC093	80 d	0.7912	0.6426	0.6426	0.6921
AeNAC093	95 d	0.2675	0.3072	0.2328	0.2692
AeNAC093	110 d	1.4429	2.6926	1.6575	1.931
AeNAC093	125 d	0.7767	1.0984	0.8324	0.9025
AeNAC093	140 d	0.5557	1.8054	0.9675	1.1095
AeNAC093	155 d	1.8999	2.1825	1.654	1.9121
AeNAC093	170 d	0.5882	0.5121	0.4159	0.5054
AeNAC093	185 d	0.6976	0.5666	0.4294	0.5645
AeNAC094	20 d	1.0473	1.1225	0.8507	1.0068
AeNAC094	35 d	Not detected	Not detected	Not detected	Not detected
AeNAC094	50 d	Not detected	Not detected	Not detected	Not detected
AeNAC094	65 d	2.3268	2.4938	1.8899	2.2368
AeNAC094	80 d	Not detected	Not detected	Not detected	Not detected
AeNAC094	95 d	Not detected	Not detected	Not detected	Not detected
AeNAC094	110 d	Not detected	Not detected	Not detected	Not detected
AeNAC094	125 d	Not detected	Not detected	Not detected	Not detected
AeNAC094	140 d	0.9238	0.9901	0.862	0.9253
AeNAC094	155 d	1.5793	1.8141	1.3749	1.5894
AeNAC094	170 d	Not detected	Not detected	Not detected	Not detected
AeNAC094	185 d	0.6661	0.6215	0.5048	0.5975
AeNAC095	20 d	1.0234	1.0234	0.9548	1.0005
AeNAC095	35 d	0.6131	0.5337	0.4646	0.5371
AeNAC095	50 d	2.459	4.2813	3.0273	3.2559
AeNAC095	65 d	2.7991	1.9793	2.2736	2.3507
AeNAC095	80 d	2.755	2.9527	2.5705	2.7594
AeNAC095	95 d	1.513	1.6216	1.2289	1.4545
AeNAC095	110 d	7.1059	7.6159	6.186	6.9693
AeNAC095	125 d	5.7972	13.319	8.1985	9.1049
AeNAC095	140 d	2.9329	2.0739	2.2227	2.4098
AeNAC095	155 d	1.7727	3.308	2.3391	2.4733
AeNAC095	170 d	1.4483	1.6637	1.2609	1.4576
AeNAC095	185 d	0.7477	0.6976	0.6073	0.6842
AeNAC096	20 d	1.1755	1.0234	0.8312	1.01
AeNAC096	35 d	3.2357	2.8168	2.8168	2.9564
AeNAC096	50 d	7.4542	7.9892	6.955	7.4661
AeNAC096	65 d	6.4307	4.5472	4.5472	5.175
AeNAC096	80 d	12.659	7.7922	8.9509	9.8007
AeNAC096	95 d	9.8314	4.9157	6.4863	7.0778
AeNAC096	110 d	15.232	16.325	13.26	14.939
AeNAC096	125 d	17.574	21.636	17.574	18.928
AeNAC096	140 d	11.732	11.732	9.5291	10.998
AeNAC096	155 d	13.232	24.692	17.46	18.461
AeNAC096	170 d	11.587	9.4113	10.087	10.362
AeNAC096	185 d	7.3639	6.4106	6.4106	6.7284
AeNAC097	20 d	1.1755	0.8909	0.9548	1.0071
AeNAC097	35 d	0.6571	0.572	0.5337	0.5876
AeNAC097	50 d	0.3784	0.2676	0.2868	0.3109
AeNAC097	65 d	0.4019	0.3499	0.3265	0.3594
AeNAC097	80 d	0.3213	0.5996	0.3956	0.4388
AeNAC097	95 d	0.3293	0.3293	0.2675	0.3087
AeNAC097	110 d	0.7733	0.586	0.6732	0.6775
AeNAC097	125 d	1.2617	1.0248	0.7767	1.0211
AeNAC097	140 d	0.1128	0.5185	0.2106	0.2806
AeNAC097	155 d	0.4432	0.3134	0.3359	0.3642
AeNAC097	170 d	0.1576	0.2941	0.194	0.2152
AeNAC097	185 d	0.1869	0.1744	0.1627	0.1747
AeNAC098	20 d	0.9772	1.1225	0.9117	1.0038
AeNAC098	35 d	0.1274	0.1568	0.1189	0.1344
AeNAC098	50 d	0.2224	0.2555	0.2075	0.2285
AeNAC098	65 d	0.0727	0.0257	0.0364	0.0449
AeNAC098	80 d	0.1335	0.1163	0.1163	0.122
AeNAC098	95 d	0.0113	0.0098	0.008	0.0097
AeNAC098	110 d	Not detected	Not detected	Not detected	Not detected
AeNAC098	125 d	0.0153	0.0432	0.0232	0.0272
AeNAC098	140 d	0.0178	0.0289	0.0204	0.0224
AeNAC098	155 d	0.02	0.0247	0.0142	0.0196
AeNAC098	170 d	Not detected	Not detected	Not detected	Not detected
AeNAC098	185 d	0.0085	0.0074	0.0056	0.0072
AeNAC099	20 d	1.3503	0.8312	0.8909	1.0241
AeNAC099	35 d	0.1843	0.1497	0.1058	0.1466
AeNAC099	50 d	0.761	0.4078	0.5381	0.569
AeNAC099	65 d	0.1289	0.1587	0.1047	0.1308
AeNAC099	80 d	0.1554	0.205	0.1178	0.1594
AeNAC099	95 d	0.4708	0.4098	0.3329	0.4045
AeNAC099	110 d	0.3733	0.4288	0.3733	0.3918
AeNAC099	125 d	0.5448	1.1678	0.6707	0.7944
AeNAC099	140 d	0.4788	0.55	0.3628	0.4639
AeNAC099	155 d	Not detected	Not detected	Not detected	Not detected
AeNAC099	170 d	0.179	0.1265	0.1356	0.147
AeNAC099	185 d	Not detected	Not detected	Not detected	Not detected
AeNAC100	20 d	1.3503	0.7756	0.9548	1.0269
AeNAC100	35 d	Not detected	Not detected	Not detected	Not detected
AeNAC100	50 d	0.5767	0.6624	0.502	0.5804
AeNAC100	65 d	Not detected	Not detected	Not detected	Not detected
AeNAC100	80 d	1.5305	4.6395	2.3198	2.8299
AeNAC100	95 d	Not detected	Not detected	Not detected	Not detected
AeNAC100	110 d	2.263	2.5995	1.8381	2.2335
AeNAC100	125 d	4.3583	3.54	2.6828	3.527
AeNAC100	140 d	0.7257	0.8934	0.7778	0.799
AeNAC100	155 d	1.2282	1.512	0.9976	1.2459
AeNAC100	170 d	1.085	1.3358	0.8223	1.081
AeNAC100	185 d	1.0495	0.8525	0.6028	0.8349
AeNAC101	20 d	0.9548	1.0968	0.9548	1.0021
AeNAC101	35 d	0.2117	0.2793	0.2269	0.2393
AeNAC101	50 d	0.3805	0.3805	0.355	0.372
AeNAC101	65 d	0.1953	0.1701	0.1701	0.1785
AeNAC101	80 d	0.9421	1.1599	0.879	0.9937
AeNAC101	95 d	0.2704	0.2898	0.2354	0.2652
AeNAC101	110 d	0.1741	0.1414	0.1414	0.1523
AeNAC101	125 d	0.5839	0.5083	0.4743	0.5222
AeNAC101	140 d	0.6317	0.5131	0.5131	0.5526
AeNAC101	155 d	0.7054	0.6582	0.6141	0.6592
AeNAC101	170 d	0.1356	0.1454	0.1356	0.1389
AeNAC101	185 d	0.0286	0.0249	0.0249	0.0261
AeNAC102	20 d	1.0473	1.0473	0.9117	1.0021
AeNAC102	35 d	0.4977	0.4333	0.4333	0.4548
AeNAC102	50 d	0.2951	0.2569	0.2397	0.2639
AeNAC102	65 d	0.3481	0.3731	0.3481	0.3564
AeNAC102	80 d	0.6817	0.7831	0.6817	0.7155
AeNAC102	95 d	0.6357	0.7302	0.6357	0.6672
AeNAC102	110 d	0.504	0.504	0.4703	0.4928
AeNAC102	125 d	0.5575	0.5202	0.4853	0.521
AeNAC102	140 d	0.2814	0.3465	0.2814	0.3031
AeNAC102	155 d	0.4444	0.5104	0.4146	0.4565
AeNAC102	170 d	0.1488	0.1831	0.1488	0.1602
AeNAC102	185 d	0.0886	0.1017	0.0771	0.0891
AeNAC103	20 d	1.0718	1.0718	0.8706	1.0047
AeNAC103	35 d	0.336	0.2925	0.2729	0.3005
AeNAC103	50 d	0.302	0.2629	0.2453	0.2701
AeNAC103	65 d	0.2519	0.235	0.2193	0.2354
AeNAC103	80 d	0.4603	0.4295	0.4007	0.4302
AeNAC103	95 d	0.3253	0.3736	0.3035	0.3341
AeNAC103	110 d	0.2764	0.2764	0.2406	0.2645
AeNAC103	125 d	0.3512	0.3512	0.3058	0.3361
AeNAC103	140 d	0.1344	0.1654	0.1344	0.1447
AeNAC103	155 d	0.3216	0.3694	0.3216	0.3375
AeNAC103	170 d	0.1522	0.1632	0.1325	0.1493
AeNAC103	185 d	0.0972	0.0906	0.0846	0.0908
AeNAC104	20 d	1.0234	1.0234	0.9548	1.0005
AeNAC104	35 d	1.2834	1.1974	1.1173	1.1994
AeNAC104	50 d	2.6498	2.4723	2.3068	2.4763
AeNAC104	65 d	1.3605	1.4581	1.3605	1.393
AeNAC104	80 d	0.6216	0.4101	0.4395	0.4904
AeNAC104	95 d	0.4392	0.2523	0.2898	0.3271
AeNAC104	110 d	0.3249	0.4925	0.3483	0.3886
AeNAC104	125 d	0.7189	0.6707	0.6707	0.6868
AeNAC104	140 d	0.3385	0.4467	0.3628	0.3827
AeNAC104	155 d	0.4988	0.8103	0.573	0.6274
AeNAC104	170 d	0.2713	0.2531	0.2531	0.2592
AeNAC104	185 d	0.1142	0.1615	0.1312	0.1356
AeNAC105	20 d	1.2894	1.0473	0.7405	1.0257
AeNAC105	35 d	0.7038	1.2254	0.8085	0.9126
AeNAC105	50 d	1.1803	1.5575	0.7787	1.1722
AeNAC105	65 d	1.0552	1.5993	1.1309	1.2618
AeNAC105	80 d	2.727	1.5662	1.9283	2.0738
AeNAC105	95 d	1.6776	1.2714	1.3626	1.4372
AeNAC105	110 d	9.9285	6.5503	7.5244	8.0011
AeNAC105	125 d	2.7456	3.6228	2.7456	3.038
AeNAC105	140 d	0.9799	1.293	0.6929	0.9886
AeNAC105	155 d	2.0418	2.8875	1.2569	2.0621
AeNAC105	170 d	0.518	0.6835	0.518	0.5732
AeNAC105	185 d	0.5011	0.407	0.3306	0.4129
AeNAC106	20 d	Not detected	Not detected	Not detected	Not detected
AeNAC106	35 d	Not detected	Not detected	Not detected	Not detected
AeNAC106	50 d	Not detected	Not detected	Not detected	Not detected
AeNAC106	65 d	Not detected	Not detected	Not detected	Not detected
AeNAC106	80 d	Not detected	Not detected	Not detected	Not detected
AeNAC106	95 d	Not detected	Not detected	Not detected	Not detected
AeNAC106	110 d	Not detected	Not detected	Not detected	Not detected
AeNAC106	125 d	Not detected	Not detected	Not detected	Not detected
AeNAC106	140 d	Not detected	Not detected	Not detected	Not detected
AeNAC106	155 d	Not detected	Not detected	Not detected	Not detected
AeNAC106	170 d	Not detected	Not detected	Not detected	Not detected
AeNAC106	185 d	Not detected	Not detected	Not detected	Not detected
AeNAC107	20 d	0.8123	1.3195	0.933	1.0216
AeNAC107	35 d	0.336	0.585	0.4434	0.4548
AeNAC107	50 d	0.6473	0.6473	0.604	0.6329
AeNAC107	65 d	6.5468	7.0167	6.5468	6.7034
AeNAC107	80 d	1.2147	0.651	0.8589	0.9082
AeNAC107	95 d	1.1327	0.607	0.7473	0.829
AeNAC107	110 d	0.2764	0.2406	0.2095	0.2422
AeNAC107	125 d	0.2662	0.3764	0.1638	0.2688
AeNAC107	140 d	0.576	0.095	0.2183	0.2964
AeNAC107	155 d	1.0448	0.9095	0.6893	0.8812
AeNAC107	170 d	Not detected	Not detected	Not detected	Not detected
AeNAC107	185 d	Not detected	Not detected	Not detected	Not detected
AeNAC108	20 d	0.933	1.1487	0.933	1.0049
AeNAC108	35 d	0.4434	0.5093	0.4137	0.4555
AeNAC108	50 d	0.9811	0.8541	0.7436	0.8596
AeNAC108	65 d	2.015	1.8801	1.6367	1.8439
AeNAC108	80 d	0.9867	0.8589	0.8589	0.9015
AeNAC108	95 d	2.6022	2.428	2.2654	2.4319
AeNAC108	110 d	10.89	10.89	9.4801	10.42
AeNAC108	125 d	6.9184	6.4551	6.4551	6.6095
AeNAC108	140 d	1.4182	1.1519	1.2346	1.2682
AeNAC108	155 d	6.3342	5.9101	5.5143	5.9195
AeNAC108	170 d	2.798	2.798	2.4358	2.6773
AeNAC108	185 d	1.3532	1.0991	1.178	1.2101
AeNAC109	20 d	Not detected	Not detected	Not detected	Not detected
AeNAC109	35 d	1.203	1.0473	0.7937	1.0147
AeNAC109	50 d	0.4706	0.3567	0.2522	0.3598
AeNAC109	65 d	Not detected	Not detected	Not detected	Not detected
AeNAC109	80 d	0.9465	2.6771	1.4346	1.6861
AeNAC109	95 d	1.5367	2.0276	1.0866	1.5503
AeNAC109	110 d	0.9233	0.9896	0.8615	0.9248
AeNAC109	125 d	6.1923	7.6236	4.3786	6.0648
AeNAC109	140 d	1.5628	2.721	1.7952	2.0263
AeNAC109	155 d	1.3225	1.745	0.8141	1.2939
AeNAC109	170 d	0.5451	0.4131	0.3131	0.4238
AeNAC109	185 d	Not detected	Not detected	Not detected	Not detected
AeNAC110	20 d	1.7411	1.0718	0.5359	1.1163
AeNAC110	35 d	2.3402	1.9008	2.0372	2.0927
AeNAC110	50 d	Not detected	Not detected	Not detected	Not detected
AeNAC110	65 d	0.6202	0.8771	0.4385	0.6453
AeNAC110	80 d	Not detected	Not detected	Not detected	Not detected
AeNAC110	95 d	Not detected	Not detected	Not detected	Not detected
AeNAC110	110 d	0.635	0.7818	0.419	0.6119
AeNAC110	125 d	Not detected	Not detected	Not detected	Not detected
AeNAC110	140 d	0.8145	0.7091	0.5014	0.675
AeNAC110	155 d	Not detected	Not detected	Not detected	Not detected
AeNAC110	170 d	Not detected	Not detected	Not detected	Not detected
AeNAC110	185 d	Not detected	Not detected	Not detected	Not detected
AeNAC111	20 d	0.9548	1.0968	0.9548	1.0021
AeNAC111	35 d	1.1173	1.3755	1.1173	1.2034
AeNAC111	50 d	1.6311	2.6498	1.8737	2.0515
AeNAC111	65 d	4.1242	2.9163	3.1256	3.3887
AeNAC111	80 d	0.8202	0.714	0.714	0.7494
AeNAC111	95 d	0.2354	0.7135	0.3568	0.4352
AeNAC111	110 d	0.3249	0.6064	0.4	0.4438
AeNAC111	125 d	0.9485	0.4743	0.5839	0.6689
AeNAC111	140 d	0.4168	0.5894	0.4467	0.4843
AeNAC111	155 d	0.4654	0.5346	0.4342	0.4781
AeNAC111	170 d	1.8892	2.1701	1.7627	1.9407
AeNAC111	185 d	5.5393	5.1684	5.1684	5.292
AeNAC112	20 d	1.0718	1.0718	0.8706	1.0047
AeNAC112	35 d	1.6548	1.5439	1.4406	1.5464
AeNAC112	50 d	2.2541	2.1031	1.8309	2.0627
AeNAC112	65 d	2.015	1.8801	1.7542	1.8831
AeNAC112	80 d	1.8412	1.8412	1.6028	1.7617
AeNAC112	95 d	1.84	1.6019	1.4946	1.6455
AeNAC112	110 d	3.1273	3.1273	2.7224	2.9923
AeNAC112	125 d	3.9736	3.9736	3.7075	3.8849
AeNAC112	140 d	1.52	1.52	1.52	1.52
AeNAC112	155 d	4.8005	4.8005	4.479	4.6933
AeNAC112	170 d	2.9989	2.4358	1.9785	2.4711
AeNAC112	185 d	1.9137	2.0511	1.7856	1.9168
AeNAC113	20 d	Not detected	Not detected	Not detected	Not detected
AeNAC113	35 d	1.0234	1.2599	0.7756	1.0196
AeNAC113	50 d	1.4941	0.8581	1.1323	1.1615
AeNAC113	65 d	0.5424	0.4722	0.4111	0.4752
AeNAC113	80 d	Not detected	Not detected	Not detected	Not detected
AeNAC113	95 d	0.6098	0.4953	0.3754	0.4935
AeNAC113	110 d	Not detected	Not detected	Not detected	Not detected
AeNAC113	125 d	Not detected	Not detected	Not detected	Not detected
AeNAC113	140 d	Not detected	Not detected	Not detected	Not detected
AeNAC113	155 d	Not detected	Not detected	Not detected	Not detected
AeNAC113	170 d	Not detected	Not detected	Not detected	Not detected
AeNAC113	185 d	Not detected	Not detected	Not detected	Not detected
AeNAC114	20 d	1.1225	0.9772	0.9117	1.0038
AeNAC114	35 d	0.1532	0.2166	0.1642	0.178
AeNAC114	50 d	0.1581	0.1816	0.1198	0.1532
AeNAC114	65 d	0.0933	0.087	0.0812	0.0872
AeNAC114	80 d	0.241	0.1205	0.1484	0.17
AeNAC114	95 d	Not detected	Not detected	Not detected	Not detected
AeNAC114	110 d	Not detected	Not detected	Not detected	Not detected
AeNAC114	125 d	Not detected	Not detected	Not detected	Not detected
AeNAC114	140 d	Not detected	Not detected	Not detected	Not detected
AeNAC114	155 d	Not detected	Not detected	Not detected	Not detected
AeNAC114	170 d	Not detected	Not detected	Not detected	Not detected
AeNAC114	185 d	Not detected	Not detected	Not detected	Not detected
AeNAC115	20 d	0.8706	1.2311	0.933	1.0116
AeNAC115	35 d	0.2217	0.3135	0.2217	0.2523
AeNAC115	50 d	1.2946	1.8309	1.3876	1.5044
AeNAC115	65 d	1.2404	1.1573	1.0075	1.1351
AeNAC115	80 d	1.9733	1.2147	1.3954	1.5278
AeNAC115	95 d	1.3945	1.214	1.214	1.2742
AeNAC115	110 d	1.1057	0.9625	0.8379	0.9687
AeNAC115	125 d	0.9269	1.223	0.7024	0.9508
AeNAC115	140 d	0.7091	0.873	0.576	0.7194
AeNAC115	155 d	1.5836	1.6972	1.3786	1.5531
AeNAC115	170 d	0.5301	0.7497	0.3749	0.5516
AeNAC115	185 d	Not detected	Not detected	Not detected	Not detected
AeNAC116	20 d	0.691	1.4811	0.9772	1.0498
AeNAC116	35 d	2.2867	1.8574	1.4076	1.8506
AeNAC116	50 d	1.9175	4.1102	2.5301	2.8526
AeNAC116	65 d	0.606	0.4923	0.3731	0.4905
AeNAC116	80 d	1.3635	3.1325	1.7991	2.0984
AeNAC116	95 d	0.4818	1.3626	0.7302	0.8582
AeNAC116	110 d	2.8512	2.1608	2.3159	2.4426
AeNAC116	125 d	Not detected	Not detected	Not detected	Not detected
AeNAC116	140 d	0.49	0.398	0.3233	0.4038
AeNAC116	155 d	6.6338	5.7751	4.3767	5.5952
AeNAC116	170 d	3.6077	3.8667	3.6077	3.694
AeNAC116	185 d	5.2892	6.5117	5.2892	5.6967
AeNAC117	20 d	1.1755	0.9548	0.8909	1.0071
AeNAC117	35 d	1.2834	1.1173	1.1173	1.1727
AeNAC117	50 d	0.8156	0.8156	0.71	0.7804
AeNAC117	65 d	2.3688	2.2101	1.924	2.1676
AeNAC117	80 d	9.945	10.659	9.945	10.183
AeNAC117	95 d	6.5572	5.3261	4.9694	5.6176
AeNAC117	110 d	3.9401	4.526	3.6763	4.0475
AeNAC117	125 d	12.327	10.731	10.731	11.263
AeNAC117	140 d	7.6603	8.2101	7.6603	7.8436
AeNAC117	155 d	14.892	12.965	12.965	13.607
AeNAC117	170 d	0.5815	0.8813	0.6679	0.7102
AeNAC117	185 d	0.3977	0.5624	0.4262	0.4621
AeNAC118	20 d	0.8706	1.2311	0.933	1.0116
AeNAC118	35 d	5.3763	7.6033	5.7622	6.2473
AeNAC118	50 d	25.502	13.666	16.825	18.664
AeNAC118	65 d	24.434	26.187	22.797	24.473
AeNAC118	80 d	77.743	67.679	67.679	71.034
AeNAC118	95 d	54.938	67.637	54.938	59.171
AeNAC118	110 d	33.012	30.801	30.801	31.538
AeNAC118	125 d	103.28	83.89	89.911	92.36
AeNAC118	140 d	119.77	158.03	119.77	132.52
AeNAC118	155 d	71.664	94.561	76.807	81.011
AeNAC118	170 d	3.2141	6.8896	3.957	4.6869
AeNAC118	185 d	3.1088	3.332	3.1088	3.1832
AeNAC119	20 d	Not detected	Not detected	Not detected	Not detected
AeNAC119	35 d	1	1.0718	0.933	1.0016
AeNAC119	50 d	2.7244	2.7244	2.7244	2.7244
AeNAC119	65 d	0.9891	1.0601	0.9229	0.9907
AeNAC119	80 d	0.0162	0.0186	0.0141	0.0163
AeNAC119	95 d	0.0043	0.0053	0.0035	0.0044
AeNAC119	110 d	0.0112	0.0129	0.0091	0.0111
AeNAC119	125 d	0.0094	0.0108	0.0066	0.0089
AeNAC119	140 d	Not detected	Not detected	Not detected	Not detected
AeNAC119	155 d	Not detected	Not detected	Not detected	Not detected
AeNAC119	170 d	Not detected	Not detected	Not detected	Not detected
AeNAC119	185 d	0.0018	0.0016	0.0012	0.0015
AeNAC120	20 d	1.3195	1.0718	0.7071	1.0328
AeNAC120	35 d	1.4406	1.5439	1.0917	1.3587
AeNAC120	50 d	1.127	1.4871	0.8541	1.1561
AeNAC120	65 d	0.2893	0.3324	0.2193	0.2803
AeNAC120	80 d	0.6074	0.6977	0.5287	0.6113
AeNAC120	95 d	0.4292	0.493	0.3486	0.4236
AeNAC120	110 d	Not detected	Not detected	Not detected	Not detected
AeNAC120	125 d	1.1411	0.9269	0.7024	0.9235
AeNAC120	140 d	0.4678	0.5374	0.3308	0.4453
AeNAC120	155 d	0.3216	0.3959	0.2612	0.3262
AeNAC120	170 d	0.3263	0.3749	0.2651	0.3221
AeNAC120	185 d	Not detected	Not detected	Not detected	Not detected
AeNAC121	20 d	Not detected	Not detected	Not detected	Not detected
AeNAC121	35 d	Not detected	Not detected	Not detected	Not detected
AeNAC121	50 d	Not detected	Not detected	Not detected	Not detected
AeNAC121	65 d	Not detected	Not detected	Not detected	Not detected
AeNAC121	80 d	Not detected	Not detected	Not detected	Not detected
AeNAC121	95 d	Not detected	Not detected	Not detected	Not detected
AeNAC121	110 d	Not detected	Not detected	Not detected	Not detected
AeNAC121	125 d	Not detected	Not detected	Not detected	Not detected
AeNAC121	140 d	Not detected	Not detected	Not detected	Not detected
AeNAC121	155 d	Not detected	Not detected	Not detected	Not detected
AeNAC121	170 d	Not detected	Not detected	Not detected	Not detected
AeNAC121	185 d	Not detected	Not detected	Not detected	Not detected
AeNAC122	20 d	0.933	0.7071	1.5157	1.0519
AeNAC122	35 d	0.4137	0.3601	0.2925	0.3554
AeNAC122	50 d	3.1878	2.7751	2.5893	2.8507
AeNAC122	65 d	2.3147	4.3193	3.0542	3.2294
AeNAC122	80 d	0.4933	0.5287	0.4295	0.4838
AeNAC122	95 d	0.23	0.2832	0.2465	0.2532
AeNAC122	110 d	Not detected	Not detected	Not detected	Not detected
AeNAC122	125 d	0.3058	0.2483	0.1882	0.2474
AeNAC122	140 d	0.5014	0.4678	0.38	0.4497
AeNAC122	155 d	0.3216	0.2122	0.2274	0.2537
AeNAC122	170 d	1.1364	1.399	0.8612	1.1322
AeNAC122	185 d	1.9137	1.5544	1.666	1.7114
AeNAC123	20 d	1.0968	0.9548	0.9548	1.0021
AeNAC123	35 d	0.1604	0.1719	0.1497	0.1607
AeNAC123	50 d	0.761	0.761	0.71	0.744
AeNAC123	65 d	1.1844	1.1844	1.1051	1.158
AeNAC123	80 d	0.2198	0.2524	0.2198	0.2307
AeNAC123	95 d	0.1352	0.1025	0.1025	0.1134
AeNAC123	110 d	0.1072	0.1	0.0871	0.0981
AeNAC123	125 d	0.2371	0.1926	0.1362	0.1886
AeNAC123	140 d	0.1375	0.1197	0.1197	0.1256
AeNAC123	155 d	0.1086	0.0945	0.0945	0.0992
AeNAC123	170 d	0.0959	0.1454	0.1028	0.1147
AeNAC123	185 d	0.2624	0.1855	0.1855	0.2111
AeNAC124	20 d	1.0718	1	0.933	1.0016
AeNAC124	35 d	0.627	0.8274	0.627	0.6938
AeNAC124	50 d	1.2079	0.9154	0.8541	0.9925
AeNAC124	65 d	0.2519	0.3101	0.1909	0.251
AeNAC124	80 d	0.1518	0.1074	0.1151	0.1248
AeNAC124	95 d	0.1001	0.0872	0.0661	0.0845
AeNAC124	110 d	0.1047	0.129	0.0851	0.1063
AeNAC124	125 d	0.1426	0.1529	0.1331	0.1429
AeNAC124	140 d	0.19	0.1543	0.1018	0.1487
AeNAC124	155 d	0.14	0.1218	0.1061	0.1226
AeNAC124	170 d	0.0761	0.0618	0.0437	0.0605
AeNAC124	185 d	Not detected	Not detected	Not detected	Not detected
AeNAC125	20 d	1.3195	0.8123	0.933	1.0216
AeNAC125	35 d	0.336	0.4434	0.386	0.3885
AeNAC125	50 d	0.2289	0.1992	0.1734	0.2005
AeNAC125	65 d	0.0954	0.1096	0.0831	0.096
AeNAC125	80 d	0.3739	0.4295	0.3037	0.369
AeNAC125	95 d	Not detected	Not detected	Not detected	Not detected
AeNAC125	110 d	Not detected	Not detected	Not detected	Not detected
AeNAC125	125 d	Not detected	Not detected	Not detected	Not detected
AeNAC125	140 d	Not detected	Not detected	Not detected	Not detected
AeNAC125	155 d	Not detected	Not detected	Not detected	Not detected
AeNAC125	170 d	Not detected	Not detected	Not detected	Not detected
AeNAC125	185 d	Not detected	Not detected	Not detected	Not detected
AeNAC126	20 d	1.1487	0.933	0.933	1.0049
AeNAC126	35 d	0.7203	1.0917	0.772	0.8613
AeNAC126	50 d	1.127	0.7436	0.7969	0.8892
AeNAC126	65 d	1.6367	1.4248	1.3294	1.4636
AeNAC126	80 d	5.982	6.4114	5.982	6.1251
AeNAC126	95 d	2.9892	3.2037	2.9892	3.0607
AeNAC126	110 d	1.4589	1.9251	1.5636	1.6492
AeNAC126	125 d	6.9184	8.5175	7.4149	7.6169
AeNAC126	140 d	1.746	1.8713	1.52	1.7124
AeNAC126	155 d	2.0895	2.2395	1.9496	2.0929
AeNAC126	170 d	0.1522	0.142	0.1325	0.1422
AeNAC126	185 d	0.0789	0.0486	0.0598	0.0624
AeNAC127	20 d	1.3195	0.8123	0.933	1.0216
AeNAC127	35 d	0.2547	0.336	0.2729	0.2879
AeNAC127	50 d	0.9154	0.9811	0.7436	0.88
AeNAC127	65 d	1.5271	0.2893	0.5787	0.7984
AeNAC127	80 d	1.0575	1.6028	1.1334	1.2646
AeNAC127	95 d	0.5663	0.6506	0.4292	0.5487
AeNAC127	110 d	0.9625	0.8379	0.7295	0.8433
AeNAC127	125 d	Not detected	Not detected	Not detected	Not detected
AeNAC127	140 d	0.4073	0.288	0.3087	0.3347
AeNAC127	155 d	0.3694	0.6431	0.4243	0.4789
AeNAC127	170 d	0.4615	0.5301	0.3498	0.4471
AeNAC127	185 d	0.4464	0.4784	0.3886	0.4378
AeNAC128	20 d	1.203	1.0473	0.7937	1.0147
AeNAC128	35 d	0.9287	0.7543	0.5334	0.7388
AeNAC128	50 d	1.6693	1.3559	1.0276	1.3509
AeNAC128	65 d	Not detected	Not detected	Not detected	Not detected
AeNAC128	80 d	Not detected	Not detected	Not detected	Not detected
AeNAC128	95 d	Not detected	Not detected	Not detected	Not detected
AeNAC128	110 d	Not detected	Not detected	Not detected	Not detected
AeNAC128	125 d	Not detected	Not detected	Not detected	Not detected
AeNAC128	140 d	Not detected	Not detected	Not detected	Not detected
AeNAC128	155 d	Not detected	Not detected	Not detected	Not detected
AeNAC128	170 d	Not detected	Not detected	Not detected	Not detected
AeNAC128	185 d	Not detected	Not detected	Not detected	Not detected
AeNAC129	20 d	1.0473	0.9772	0.9772	1.0006
AeNAC129	35 d	0.2166	0.3772	0.2488	0.2809
AeNAC129	50 d	0.3163	0.2951	0.2753	0.2956
AeNAC129	65 d	0.2296	0.2827	0.2296	0.2473
AeNAC129	80 d	Not detected	Not detected	Not detected	Not detected
AeNAC129	95 d	0.0645	0.0795	0.0489	0.0643
AeNAC129	110 d	Not detected	Not detected	Not detected	Not detected
AeNAC129	125 d	Not detected	Not detected	Not detected	Not detected
AeNAC129	140 d	0.0571	0.0656	0.0433	0.0553
AeNAC129	155 d	0.0786	0.0902	0.0638	0.0775
AeNAC129	170 d	Not detected	Not detected	Not detected	Not detected
AeNAC129	185 d	Not detected	Not detected	Not detected	Not detected
AeNAC130	20 d	1.0234	1.0968	0.8909	1.0037
AeNAC130	35 d	0.7371	0.8467	0.6877	0.7572
AeNAC130	50 d	2.1523	2.1523	1.8737	2.0594
AeNAC130	65 d	3.3499	3.1256	2.9163	3.1306
AeNAC130	80 d	0.879	0.7652	0.7652	0.8031
AeNAC130	95 d	1.4271	1.4271	1.3315	1.3952
AeNAC130	110 d	2.5995	2.5995	2.263	2.4873
AeNAC130	125 d	2.0332	2.5032	2.0332	2.1899
AeNAC130	140 d	1.0263	1.0263	0.8934	0.982
AeNAC130	155 d	1.9952	2.1384	1.7369	1.9568
AeNAC130	170 d	4.0495	3.7783	3.2892	3.7057
AeNAC130	185 d	5.9369	5.9369	5.1684	5.6807
AeNAC131	20 d	0.9548	1.1755	0.8909	1.0071
AeNAC131	35 d	1.4742	1.2834	1.0424	1.2667
AeNAC131	50 d	0.6624	0.3805	0.4371	0.4933
AeNAC131	65 d	0.8375	0.4488	0.5155	0.6006
AeNAC131	80 d	1.5305	1.428	1.3323	1.4303
AeNAC131	95 d	0.8785	1.0091	0.8196	0.9024
AeNAC131	110 d	1.1315	1.1315	1.0557	1.1062
AeNAC131	125 d	0.3852	0.4743	0.3129	0.3908
AeNAC131	140 d	0.8934	1.0263	0.8934	0.9377
AeNAC131	155 d	0.8684	0.7054	0.5346	0.7028
AeNAC131	170 d	0.2203	0.6679	0.334	0.4074
AeNAC131	185 d	0.323	0.1224	0.1855	0.2103
AeNAC132	20 d	Not detected	Not detected	Not detected	Not detected
AeNAC132	35 d	Not detected	Not detected	Not detected	Not detected
AeNAC132	50 d	Not detected	Not detected	Not detected	Not detected
AeNAC132	65 d	Not detected	Not detected	Not detected	Not detected
AeNAC132	80 d	Not detected	Not detected	Not detected	Not detected
AeNAC132	95 d	Not detected	Not detected	Not detected	Not detected
AeNAC132	110 d	Not detected	Not detected	Not detected	Not detected
AeNAC132	125 d	Not detected	Not detected	Not detected	Not detected
AeNAC132	140 d	Not detected	Not detected	Not detected	Not detected
AeNAC132	155 d	Not detected	Not detected	Not detected	Not detected
AeNAC132	170 d	Not detected	Not detected	Not detected	Not detected
AeNAC132	185 d	Not detected	Not detected	Not detected	Not detected
AeNAC133	20 d	0.8507	1.203	0.9772	1.0103
AeNAC133	35 d	0.5717	0.3283	0.4042	0.4347
AeNAC133	50 d	0.2753	0.2236	0.2087	0.2359
AeNAC133	65 d	0.1999	0.1319	0.1414	0.1577
AeNAC133	80 d	0.3409	0.3653	0.2769	0.3277
AeNAC133	95 d	0.0852	0.0978	0.0741	0.0857
AeNAC133	110 d	0.0416	0.0362	0.0274	0.0351
AeNAC133	125 d	0.0264	0.046	0.0325	0.035
AeNAC133	140 d	0.0202	0.0232	0.0176	0.0203
AeNAC133	155 d	0.0196	0.016	0.0105	0.0154
AeNAC133	170 d	Not detected	Not detected	Not detected	Not detected
AeNAC133	185 d	0.0078	0.009	0.0078	0.0082
AeNAC134	20 d	1.1755	1.0234	0.8312	1.01
AeNAC134	35 d	5.8969	4.7898	3.63	4.7722
AeNAC134	50 d	13.986	12.175	9.8894	12.017
AeNAC134	65 d	6.2512	5.442	4.1242	5.2725
AeNAC134	80 d	0.2198	0.205	0.1913	0.2054
AeNAC134	95 d	0.3329	0.5046	0.3568	0.3981
AeNAC134	110 d	0.1866	0.3032	0.2144	0.2347
AeNAC134	125 d	Not detected	Not detected	Not detected	Not detected
AeNAC134	140 d	0.1814	0.1283	0.1283	0.146
AeNAC134	155 d	Not detected	Not detected	Not detected	Not detected
AeNAC134	170 d	Not detected	Not detected	Not detected	Not detected
AeNAC134	185 d	Not detected	Not detected	Not detected	Not detected
AeNAC135	20 d	1.0718	1	0.933	1.0016
AeNAC135	35 d	0.772	0.772	0.7203	0.7548
AeNAC135	50 d	0.5635	0.5258	0.4906	0.5266
AeNAC135	65 d	1.4248	1.3294	1.3294	1.3612
AeNAC135	80 d	2.2668	2.115	1.9733	2.1184
AeNAC135	95 d	2.428	2.789	2.428	2.5483
AeNAC135	110 d	1.4589	1.3612	1.2701	1.3634
AeNAC135	125 d	2.446	2.446	2.2822	2.3914
AeNAC135	140 d	1.52	1.52	1.4182	1.4861
AeNAC135	155 d	1.6972	1.819	1.6972	1.7378
AeNAC135	170 d	0.2651	0.3045	0.2473	0.2723
AeNAC135	185 d	0.1691	0.1691	0.1578	0.1653
AeNAC136	20 d	0.8706	1.2311	0.933	1.0116
AeNAC136	35 d	0.4434	0.386	0.386	0.4051
AeNAC136	50 d	0.3469	0.3237	0.302	0.3242
AeNAC136	65 d	0.5038	0.4092	0.4092	0.4407
AeNAC136	80 d	0.7478	0.6074	0.4933	0.6162
AeNAC136	95 d	0.2642	0.2002	0.2146	0.2263
AeNAC136	110 d	0.5158	0.4813	0.4813	0.4928
AeNAC136	125 d	0.5323	0.4324	0.2853	0.4167
AeNAC136	140 d	0.2183	0.2687	0.2183	0.2351
AeNAC136	155 d	0.8486	0.6001	0.3959	0.6149
AeNAC136	170 d	0.2651	0.2841	0.2473	0.2655
AeNAC136	185 d	0.1578	0.1578	0.1374	0.151
AeNAC137	20 d	0.933	1.1487	0.933	1.0049
AeNAC137	35 d	0.672	0.585	0.585	0.614
AeNAC137	50 d	0.1859	0.2135	0.1859	0.1951
AeNAC137	65 d	0.1781	0.5787	0.27	0.3423
AeNAC137	80 d	0.651	0.8014	0.6977	0.7167
AeNAC137	95 d	0.6972	0.6972	0.6506	0.6817
AeNAC137	110 d	0.4813	0.3647	0.3909	0.4123
AeNAC137	125 d	0.6554	0.3764	0.4634	0.4984
AeNAC137	140 d	0.5014	0.4365	0.4678	0.4686
AeNAC137	155 d	0.3	0.3959	0.3	0.332
AeNAC137	170 d	0.0761	0.1004	0.0502	0.0756
AeNAC137	185 d	0.1041	0.0906	0.0846	0.0931
AeNAC138	20 d	0.9772	1.1225	0.9117	1.0038
AeNAC138	35 d	1.9907	2.1336	1.8574	1.9939
AeNAC138	50 d	3.115	2.9064	2.5301	2.8505
AeNAC138	65 d	1.3923	1.1309	1.0552	1.1928
AeNAC138	80 d	0.6361	0.5537	0.4197	0.5365
AeNAC138	95 d	0.6357	0.3913	0.4495	0.4922
AeNAC138	110 d	0.5402	0.579	0.504	0.5411
AeNAC138	125 d	0.2601	0.1839	0.1971	0.2137
AeNAC138	140 d	0.6032	0.6929	0.5628	0.6196
AeNAC138	155 d	0.2222	0.6284	0.3142	0.3883
AeNAC138	170 d	0.1594	0.1488	0.1388	0.149
AeNAC138	185 d	0.2338	0.1653	0.1017	0.1669
AeNAC139	20 d	1.1487	0.933	0.933	1.0049
AeNAC139	35 d	0.0965	0.0731	0.0731	0.0809
AeNAC139	50 d	0.4577	0.3469	0.3985	0.401
AeNAC139	65 d	0.3101	0.235	0.2519	0.2657
AeNAC139	80 d	0.019	0.0165	0.0177	0.0177
AeNAC139	95 d	0.0047	0.0125	0.0067	0.008
AeNAC139	110 d	0.037	0.0114	0.0173	0.0219
AeNAC139	125 d	0.0055	0.0579	0.0005	0.0213
AeNAC139	140 d	0.036	0.0386	0.0336	0.0361
AeNAC139	155 d	0.0066	0.0076	0.005	0.0064
AeNAC139	170 d	0.0039	0.0204	0.0077	0.0107
AeNAC139	185 d	0.0598	0.0521	0.0486	0.0535
AeNAC140	20 d	1.0718	1.0718	0.8706	1.0047
AeNAC140	35 d	1.0917	1.0917	1.0186	1.0673
AeNAC140	50 d	0.8541	0.8541	0.7969	0.835
AeNAC140	65 d	2.4808	2.015	2.1596	2.2185
AeNAC140	80 d	6.4114	6.4114	6.4114	6.4114
AeNAC140	95 d	2.789	3.4336	2.9892	3.0706
AeNAC140	110 d	1.7961	2.0632	1.7961	1.8851
AeNAC140	125 d	5.6195	6.9184	5.6195	6.0525
AeNAC140	140 d	2.0057	1.746	1.6291	1.7936
AeNAC140	155 d	1.9496	1.9496	1.819	1.9061
AeNAC140	170 d	0.1522	0.2153	0.1522	0.1732
AeNAC140	185 d	0.0789	0.1473	0.0906	0.1056
AeNAC141	20 d	1.203	1.0473	0.7937	1.0147
AeNAC141	35 d	11.261	12.069	10.507	11.279
AeNAC141	50 d	32.882	30.68	30.68	31.414
AeNAC141	65 d	33.765	33.765	29.394	32.308
AeNAC141	80 d	0.1704	0.2769	0.1958	0.2144
AeNAC141	95 d	0.3178	0.2966	0.2767	0.297
AeNAC141	110 d	Not detected	Not detected	Not detected	Not detected
AeNAC141	125 d	Not detected	Not detected	Not detected	Not detected
AeNAC141	140 d	Not detected	Not detected	Not detected	Not detected
AeNAC141	155 d	0.3368	0.2735	0.1934	0.2679
AeNAC141	170 d	0.1488	0.0916	0.1208	0.1204
AeNAC141	185 d	0.0826	0.1253	0.0949	0.1009
AeNAC142	20 d	1.5511	0.6752	0.9548	1.0604
AeNAC142	35 d	0.4537	0.7371	0.5212	0.5707
AeNAC142	50 d	0.2185	0.355	0.2342	0.2692
AeNAC142	65 d	0.1823	0.2244	0.1203	0.1757
AeNAC142	80 d	0.0478	0.0631	0.0362	0.049
AeNAC142	95 d	0.0724	0.0588	0.0478	0.0597
AeNAC142	110 d	Not detected	Not detected	Not detected	Not detected
AeNAC142	125 d	Not detected	Not detected	Not detected	Not detected
AeNAC142	140 d	Not detected	Not detected	Not detected	Not detected
AeNAC142	155 d	Not detected	Not detected	Not detected	Not detected
AeNAC142	170 d	Not detected	Not detected	Not detected	Not detected
AeNAC142	185 d	Not detected	Not detected	Not detected	Not detected
