# Supplementary material for: Genome-wide identification and comprehensive analysis of NAC family genes involved in fruit development in kiwifruit (Actinidia)
Source: BMC Plant Biol. 2021 Jan 15;21:44. doi: 10.1186/s12870-020-02798-2 (PMC7811246; doi:10.1186/s12870-020-02798-2)
Supplement: Supplementary file 11 — Additional file 11. The enriched cluster information of expressing comparisons for the input genes from turquoise module identified by weighted gene co-expression network analysis. [file 12870_2020_2798_MOESM11_ESM.xlsx]

## Sheet: Sheet1
from Node	to Node	direction	from AltName	to AltName
AeNAC002	AeNAC003	undirected	NA	NA
AeNAC002	AeNAC014	undirected	NA	NA
AeNAC002	AeNAC018	undirected	NA	NA
AeNAC002	AeNAC024	undirected	NA	NA
AeNAC002	AeNAC025	undirected	NA	NA
AeNAC002	AeNAC029	undirected	NA	NA
AeNAC002	AeNAC030	undirected	NA	NA
AeNAC002	AeNAC031	undirected	NA	NA
AeNAC002	AeNAC039	undirected	NA	NA
AeNAC002	AeNAC040	undirected	NA	NA
AeNAC002	AeNAC043	undirected	NA	NA
AeNAC002	AeNAC046	undirected	NA	NA
AeNAC002	AeNAC047	undirected	NA	NA
AeNAC002	AeNAC049	undirected	NA	NA
AeNAC002	AeNAC057	undirected	NA	NA
AeNAC002	AeNAC070	undirected	NA	NA
AeNAC002	AeNAC074	undirected	NA	NA
AeNAC002	AeNAC081	undirected	NA	NA
AeNAC002	AeNAC083	undirected	NA	NA
AeNAC002	AeNAC085	undirected	NA	NA
AeNAC002	AeNAC092	undirected	NA	NA
AeNAC002	AeNAC098	undirected	NA	NA
AeNAC002	AeNAC099	undirected	NA	NA
AeNAC002	AeNAC102	undirected	NA	NA
AeNAC002	AeNAC103	undirected	NA	NA
AeNAC002	AeNAC104	undirected	NA	NA
AeNAC002	AeNAC114	undirected	NA	NA
AeNAC002	AeNAC120	undirected	NA	NA
AeNAC002	AeNAC123	undirected	NA	NA
AeNAC002	AeNAC124	undirected	NA	NA
AeNAC002	AeNAC125	undirected	NA	NA
AeNAC002	AeNAC128	undirected	NA	NA
AeNAC002	AeNAC129	undirected	NA	NA
AeNAC002	AeNAC133	undirected	NA	NA
AeNAC002	AeNAC136	undirected	NA	NA
AeNAC002	AeNAC137	undirected	NA	NA
AeNAC002	AeNAC138	undirected	NA	NA
AeNAC002	AeNAC139	undirected	NA	NA
AeNAC002	AeNAC142	undirected	NA	NA
AeNAC003	AeNAC014	undirected	NA	NA
AeNAC003	AeNAC018	undirected	NA	NA
AeNAC003	AeNAC040	undirected	NA	NA
AeNAC003	AeNAC043	undirected	NA	NA
AeNAC003	AeNAC046	undirected	NA	NA
AeNAC003	AeNAC049	undirected	NA	NA
AeNAC003	AeNAC057	undirected	NA	NA
AeNAC003	AeNAC070	undirected	NA	NA
AeNAC003	AeNAC081	undirected	NA	NA
AeNAC003	AeNAC098	undirected	NA	NA
AeNAC003	AeNAC103	undirected	NA	NA
AeNAC003	AeNAC114	undirected	NA	NA
AeNAC003	AeNAC125	undirected	NA	NA
AeNAC003	AeNAC129	undirected	NA	NA
AeNAC003	AeNAC133	undirected	NA	NA
AeNAC003	AeNAC139	undirected	NA	NA
AeNAC003	AeNAC142	undirected	NA	NA
AeNAC004	AeNAC016	undirected	NA	NA
AeNAC004	AeNAC046	undirected	NA	NA
AeNAC004	AeNAC059	undirected	NA	NA
AeNAC004	AeNAC080	undirected	NA	NA
AeNAC004	AeNAC097	undirected	NA	NA
AeNAC004	AeNAC101	undirected	NA	NA
AeNAC004	AeNAC102	undirected	NA	NA
AeNAC004	AeNAC103	undirected	NA	NA
AeNAC004	AeNAC136	undirected	NA	NA
AeNAC014	AeNAC018	undirected	NA	NA
AeNAC014	AeNAC024	undirected	NA	NA
AeNAC014	AeNAC025	undirected	NA	NA
AeNAC014	AeNAC029	undirected	NA	NA
AeNAC014	AeNAC031	undirected	NA	NA
AeNAC014	AeNAC039	undirected	NA	NA
AeNAC014	AeNAC040	undirected	NA	NA
AeNAC014	AeNAC043	undirected	NA	NA
AeNAC014	AeNAC046	undirected	NA	NA
AeNAC014	AeNAC047	undirected	NA	NA
AeNAC014	AeNAC049	undirected	NA	NA
AeNAC014	AeNAC057	undirected	NA	NA
AeNAC014	AeNAC070	undirected	NA	NA
AeNAC014	AeNAC080	undirected	NA	NA
AeNAC014	AeNAC081	undirected	NA	NA
AeNAC014	AeNAC083	undirected	NA	NA
AeNAC014	AeNAC085	undirected	NA	NA
AeNAC014	AeNAC097	undirected	NA	NA
AeNAC014	AeNAC098	undirected	NA	NA
AeNAC014	AeNAC099	undirected	NA	NA
AeNAC014	AeNAC101	undirected	NA	NA
AeNAC014	AeNAC102	undirected	NA	NA
AeNAC014	AeNAC103	undirected	NA	NA
AeNAC014	AeNAC114	undirected	NA	NA
AeNAC014	AeNAC120	undirected	NA	NA
AeNAC014	AeNAC123	undirected	NA	NA
AeNAC014	AeNAC124	undirected	NA	NA
AeNAC014	AeNAC125	undirected	NA	NA
AeNAC014	AeNAC128	undirected	NA	NA
AeNAC014	AeNAC129	undirected	NA	NA
AeNAC014	AeNAC133	undirected	NA	NA
AeNAC014	AeNAC136	undirected	NA	NA
AeNAC014	AeNAC137	undirected	NA	NA
AeNAC014	AeNAC139	undirected	NA	NA
AeNAC014	AeNAC142	undirected	NA	NA
AeNAC016	AeNAC029	undirected	NA	NA
AeNAC016	AeNAC080	undirected	NA	NA
AeNAC016	AeNAC083	undirected	NA	NA
AeNAC016	AeNAC097	undirected	NA	NA
AeNAC016	AeNAC099	undirected	NA	NA
AeNAC016	AeNAC102	undirected	NA	NA
AeNAC016	AeNAC103	undirected	NA	NA
AeNAC018	AeNAC024	undirected	NA	NA
AeNAC018	AeNAC025	undirected	NA	NA
AeNAC018	AeNAC029	undirected	NA	NA
AeNAC018	AeNAC031	undirected	NA	NA
AeNAC018	AeNAC040	undirected	NA	NA
AeNAC018	AeNAC043	undirected	NA	NA
AeNAC018	AeNAC046	undirected	NA	NA
AeNAC018	AeNAC047	undirected	NA	NA
AeNAC018	AeNAC049	undirected	NA	NA
AeNAC018	AeNAC057	undirected	NA	NA
AeNAC018	AeNAC070	undirected	NA	NA
AeNAC018	AeNAC080	undirected	NA	NA
AeNAC018	AeNAC081	undirected	NA	NA
AeNAC018	AeNAC083	undirected	NA	NA
AeNAC018	AeNAC085	undirected	NA	NA
AeNAC018	AeNAC098	undirected	NA	NA
AeNAC018	AeNAC099	undirected	NA	NA
AeNAC018	AeNAC101	undirected	NA	NA
AeNAC018	AeNAC102	undirected	NA	NA
AeNAC018	AeNAC103	undirected	NA	NA
AeNAC018	AeNAC114	undirected	NA	NA
AeNAC018	AeNAC120	undirected	NA	NA
AeNAC018	AeNAC123	undirected	NA	NA
AeNAC018	AeNAC124	undirected	NA	NA
AeNAC018	AeNAC125	undirected	NA	NA
AeNAC018	AeNAC128	undirected	NA	NA
AeNAC018	AeNAC129	undirected	NA	NA
AeNAC018	AeNAC133	undirected	NA	NA
AeNAC018	AeNAC136	undirected	NA	NA
AeNAC018	AeNAC137	undirected	NA	NA
AeNAC018	AeNAC139	undirected	NA	NA
AeNAC018	AeNAC142	undirected	NA	NA
AeNAC022	AeNAC059	undirected	NA	NA
AeNAC022	AeNAC080	undirected	NA	NA
AeNAC022	AeNAC101	undirected	NA	NA
AeNAC024	AeNAC025	undirected	NA	NA
AeNAC024	AeNAC039	undirected	NA	NA
AeNAC024	AeNAC040	undirected	NA	NA
AeNAC024	AeNAC043	undirected	NA	NA
AeNAC024	AeNAC046	undirected	NA	NA
AeNAC024	AeNAC047	undirected	NA	NA
AeNAC024	AeNAC049	undirected	NA	NA
AeNAC024	AeNAC057	undirected	NA	NA
AeNAC024	AeNAC070	undirected	NA	NA
AeNAC024	AeNAC081	undirected	NA	NA
AeNAC024	AeNAC083	undirected	NA	NA
AeNAC024	AeNAC098	undirected	NA	NA
AeNAC024	AeNAC103	undirected	NA	NA
AeNAC024	AeNAC114	undirected	NA	NA
AeNAC024	AeNAC123	undirected	NA	NA
AeNAC024	AeNAC124	undirected	NA	NA
AeNAC024	AeNAC125	undirected	NA	NA
AeNAC024	AeNAC128	undirected	NA	NA
AeNAC024	AeNAC129	undirected	NA	NA
AeNAC024	AeNAC133	undirected	NA	NA
AeNAC024	AeNAC136	undirected	NA	NA
AeNAC024	AeNAC139	undirected	NA	NA
AeNAC024	AeNAC142	undirected	NA	NA
AeNAC025	AeNAC030	undirected	NA	NA
AeNAC025	AeNAC031	undirected	NA	NA
AeNAC025	AeNAC034	undirected	NA	NA
AeNAC025	AeNAC039	undirected	NA	NA
AeNAC025	AeNAC040	undirected	NA	NA
AeNAC025	AeNAC042	undirected	NA	NA
AeNAC025	AeNAC047	undirected	NA	NA
AeNAC025	AeNAC055	undirected	NA	NA
AeNAC025	AeNAC057	undirected	NA	NA
AeNAC025	AeNAC070	undirected	NA	NA
AeNAC025	AeNAC073	undirected	NA	NA
AeNAC025	AeNAC074	undirected	NA	NA
AeNAC025	AeNAC079	undirected	NA	NA
AeNAC025	AeNAC081	undirected	NA	NA
AeNAC025	AeNAC082	undirected	NA	NA
AeNAC025	AeNAC083	undirected	NA	NA
AeNAC025	AeNAC084	undirected	NA	NA
AeNAC025	AeNAC092	undirected	NA	NA
AeNAC025	AeNAC098	undirected	NA	NA
AeNAC025	AeNAC104	undirected	NA	NA
AeNAC025	AeNAC113	undirected	NA	NA
AeNAC025	AeNAC114	undirected	NA	NA
AeNAC025	AeNAC119	undirected	NA	NA
AeNAC025	AeNAC120	undirected	NA	NA
AeNAC025	AeNAC124	undirected	NA	NA
AeNAC025	AeNAC125	undirected	NA	NA
AeNAC025	AeNAC128	undirected	NA	NA
AeNAC025	AeNAC129	undirected	NA	NA
AeNAC025	AeNAC133	undirected	NA	NA
AeNAC025	AeNAC134	undirected	NA	NA
AeNAC025	AeNAC138	undirected	NA	NA
AeNAC025	AeNAC139	undirected	NA	NA
AeNAC025	AeNAC141	undirected	NA	NA
AeNAC025	AeNAC142	undirected	NA	NA
AeNAC029	AeNAC033	undirected	NA	NA
AeNAC029	AeNAC040	undirected	NA	NA
AeNAC029	AeNAC043	undirected	NA	NA
AeNAC029	AeNAC046	undirected	NA	NA
AeNAC029	AeNAC049	undirected	NA	NA
AeNAC029	AeNAC057	undirected	NA	NA
AeNAC029	AeNAC080	undirected	NA	NA
AeNAC029	AeNAC081	undirected	NA	NA
AeNAC029	AeNAC083	undirected	NA	NA
AeNAC029	AeNAC097	undirected	NA	NA
AeNAC029	AeNAC098	undirected	NA	NA
AeNAC029	AeNAC099	undirected	NA	NA
AeNAC029	AeNAC102	undirected	NA	NA
AeNAC029	AeNAC103	undirected	NA	NA
AeNAC029	AeNAC114	undirected	NA	NA
AeNAC029	AeNAC125	undirected	NA	NA
AeNAC029	AeNAC129	undirected	NA	NA
AeNAC029	AeNAC133	undirected	NA	NA
AeNAC029	AeNAC136	undirected	NA	NA
AeNAC029	AeNAC137	undirected	NA	NA
AeNAC029	AeNAC139	undirected	NA	NA
AeNAC029	AeNAC142	undirected	NA	NA
AeNAC030	AeNAC031	undirected	NA	NA
AeNAC030	AeNAC034	undirected	NA	NA
AeNAC030	AeNAC039	undirected	NA	NA
AeNAC030	AeNAC040	undirected	NA	NA
AeNAC030	AeNAC042	undirected	NA	NA
AeNAC030	AeNAC055	undirected	NA	NA
AeNAC030	AeNAC057	undirected	NA	NA
AeNAC030	AeNAC073	undirected	NA	NA
AeNAC030	AeNAC074	undirected	NA	NA
AeNAC030	AeNAC079	undirected	NA	NA
AeNAC030	AeNAC082	undirected	NA	NA
AeNAC030	AeNAC084	undirected	NA	NA
AeNAC030	AeNAC092	undirected	NA	NA
AeNAC030	AeNAC104	undirected	NA	NA
AeNAC030	AeNAC113	undirected	NA	NA
AeNAC030	AeNAC119	undirected	NA	NA
AeNAC030	AeNAC120	undirected	NA	NA
AeNAC030	AeNAC123	undirected	NA	NA
AeNAC030	AeNAC124	undirected	NA	NA
AeNAC030	AeNAC128	undirected	NA	NA
AeNAC030	AeNAC134	undirected	NA	NA
AeNAC030	AeNAC138	undirected	NA	NA
AeNAC030	AeNAC141	undirected	NA	NA
AeNAC031	AeNAC040	undirected	NA	NA
AeNAC031	AeNAC042	undirected	NA	NA
AeNAC031	AeNAC043	undirected	NA	NA
AeNAC031	AeNAC046	undirected	NA	NA
AeNAC031	AeNAC049	undirected	NA	NA
AeNAC031	AeNAC057	undirected	NA	NA
AeNAC031	AeNAC073	undirected	NA	NA
AeNAC031	AeNAC079	undirected	NA	NA
AeNAC031	AeNAC081	undirected	NA	NA
AeNAC031	AeNAC083	undirected	NA	NA
AeNAC031	AeNAC084	undirected	NA	NA
AeNAC031	AeNAC092	undirected	NA	NA
AeNAC031	AeNAC098	undirected	NA	NA
AeNAC031	AeNAC104	undirected	NA	NA
AeNAC031	AeNAC114	undirected	NA	NA
AeNAC031	AeNAC119	undirected	NA	NA
AeNAC031	AeNAC123	undirected	NA	NA
AeNAC031	AeNAC124	undirected	NA	NA
AeNAC031	AeNAC125	undirected	NA	NA
AeNAC031	AeNAC128	undirected	NA	NA
AeNAC031	AeNAC129	undirected	NA	NA
AeNAC031	AeNAC133	undirected	NA	NA
AeNAC031	AeNAC134	undirected	NA	NA
AeNAC031	AeNAC138	undirected	NA	NA
AeNAC031	AeNAC139	undirected	NA	NA
AeNAC031	AeNAC141	undirected	NA	NA
AeNAC031	AeNAC142	undirected	NA	NA
AeNAC033	AeNAC059	undirected	NA	NA
AeNAC033	AeNAC102	undirected	NA	NA
AeNAC033	AeNAC120	undirected	NA	NA
AeNAC033	AeNAC137	undirected	NA	NA
AeNAC034	AeNAC039	undirected	NA	NA
AeNAC034	AeNAC042	undirected	NA	NA
AeNAC034	AeNAC055	undirected	NA	NA
AeNAC034	AeNAC073	undirected	NA	NA
AeNAC034	AeNAC074	undirected	NA	NA
AeNAC034	AeNAC079	undirected	NA	NA
AeNAC034	AeNAC082	undirected	NA	NA
AeNAC034	AeNAC084	undirected	NA	NA
AeNAC034	AeNAC092	undirected	NA	NA
AeNAC034	AeNAC104	undirected	NA	NA
AeNAC034	AeNAC110	undirected	NA	NA
AeNAC034	AeNAC113	undirected	NA	NA
AeNAC034	AeNAC119	undirected	NA	NA
AeNAC034	AeNAC120	undirected	NA	NA
AeNAC034	AeNAC124	undirected	NA	NA
AeNAC034	AeNAC128	undirected	NA	NA
AeNAC034	AeNAC134	undirected	NA	NA
AeNAC034	AeNAC138	undirected	NA	NA
AeNAC034	AeNAC141	undirected	NA	NA
AeNAC039	AeNAC040	undirected	NA	NA
AeNAC039	AeNAC042	undirected	NA	NA
AeNAC039	AeNAC055	undirected	NA	NA
AeNAC039	AeNAC057	undirected	NA	NA
AeNAC039	AeNAC074	undirected	NA	NA
AeNAC039	AeNAC081	undirected	NA	NA
AeNAC039	AeNAC082	undirected	NA	NA
AeNAC039	AeNAC092	undirected	NA	NA
AeNAC039	AeNAC098	undirected	NA	NA
AeNAC039	AeNAC104	undirected	NA	NA
AeNAC039	AeNAC110	undirected	NA	NA
AeNAC039	AeNAC113	undirected	NA	NA
AeNAC039	AeNAC114	undirected	NA	NA
AeNAC039	AeNAC119	undirected	NA	NA
AeNAC039	AeNAC120	undirected	NA	NA
AeNAC039	AeNAC124	undirected	NA	NA
AeNAC039	AeNAC125	undirected	NA	NA
AeNAC039	AeNAC128	undirected	NA	NA
AeNAC039	AeNAC129	undirected	NA	NA
AeNAC039	AeNAC133	undirected	NA	NA
AeNAC039	AeNAC134	undirected	NA	NA
AeNAC039	AeNAC138	undirected	NA	NA
AeNAC039	AeNAC139	undirected	NA	NA
AeNAC039	AeNAC142	undirected	NA	NA
AeNAC040	AeNAC043	undirected	NA	NA
AeNAC040	AeNAC046	undirected	NA	NA
AeNAC040	AeNAC047	undirected	NA	NA
AeNAC040	AeNAC049	undirected	NA	NA
AeNAC040	AeNAC057	undirected	NA	NA
AeNAC040	AeNAC070	undirected	NA	NA
AeNAC040	AeNAC074	undirected	NA	NA
AeNAC040	AeNAC081	undirected	NA	NA
AeNAC040	AeNAC083	undirected	NA	NA
AeNAC040	AeNAC085	undirected	NA	NA
AeNAC040	AeNAC092	undirected	NA	NA
AeNAC040	AeNAC098	undirected	NA	NA
AeNAC040	AeNAC099	undirected	NA	NA
AeNAC040	AeNAC102	undirected	NA	NA
AeNAC040	AeNAC103	undirected	NA	NA
AeNAC040	AeNAC110	undirected	NA	NA
AeNAC040	AeNAC114	undirected	NA	NA
AeNAC040	AeNAC120	undirected	NA	NA
AeNAC040	AeNAC123	undirected	NA	NA
AeNAC040	AeNAC124	undirected	NA	NA
AeNAC040	AeNAC125	undirected	NA	NA
AeNAC040	AeNAC128	undirected	NA	NA
AeNAC040	AeNAC129	undirected	NA	NA
AeNAC040	AeNAC133	undirected	NA	NA
AeNAC040	AeNAC136	undirected	NA	NA
AeNAC040	AeNAC137	undirected	NA	NA
AeNAC040	AeNAC139	undirected	NA	NA
AeNAC040	AeNAC142	undirected	NA	NA
AeNAC042	AeNAC055	undirected	NA	NA
AeNAC042	AeNAC073	undirected	NA	NA
AeNAC042	AeNAC074	undirected	NA	NA
AeNAC042	AeNAC079	undirected	NA	NA
AeNAC042	AeNAC082	undirected	NA	NA
AeNAC042	AeNAC084	undirected	NA	NA
AeNAC042	AeNAC092	undirected	NA	NA
AeNAC042	AeNAC104	undirected	NA	NA
AeNAC042	AeNAC113	undirected	NA	NA
AeNAC042	AeNAC119	undirected	NA	NA
AeNAC042	AeNAC120	undirected	NA	NA
AeNAC042	AeNAC123	undirected	NA	NA
AeNAC042	AeNAC124	undirected	NA	NA
AeNAC042	AeNAC128	undirected	NA	NA
AeNAC042	AeNAC134	undirected	NA	NA
AeNAC042	AeNAC138	undirected	NA	NA
AeNAC042	AeNAC141	undirected	NA	NA
AeNAC043	AeNAC046	undirected	NA	NA
AeNAC043	AeNAC047	undirected	NA	NA
AeNAC043	AeNAC049	undirected	NA	NA
AeNAC043	AeNAC057	undirected	NA	NA
AeNAC043	AeNAC070	undirected	NA	NA
AeNAC043	AeNAC080	undirected	NA	NA
AeNAC043	AeNAC081	undirected	NA	NA
AeNAC043	AeNAC083	undirected	NA	NA
AeNAC043	AeNAC085	undirected	NA	NA
AeNAC043	AeNAC097	undirected	NA	NA
AeNAC043	AeNAC098	undirected	NA	NA
AeNAC043	AeNAC099	undirected	NA	NA
AeNAC043	AeNAC101	undirected	NA	NA
AeNAC043	AeNAC102	undirected	NA	NA
AeNAC043	AeNAC103	undirected	NA	NA
AeNAC043	AeNAC114	undirected	NA	NA
AeNAC043	AeNAC123	undirected	NA	NA
AeNAC043	AeNAC124	undirected	NA	NA
AeNAC043	AeNAC125	undirected	NA	NA
AeNAC043	AeNAC128	undirected	NA	NA
AeNAC043	AeNAC129	undirected	NA	NA
AeNAC043	AeNAC133	undirected	NA	NA
AeNAC043	AeNAC136	undirected	NA	NA
AeNAC043	AeNAC137	undirected	NA	NA
AeNAC043	AeNAC139	undirected	NA	NA
AeNAC043	AeNAC142	undirected	NA	NA
AeNAC046	AeNAC047	undirected	NA	NA
AeNAC046	AeNAC049	undirected	NA	NA
AeNAC046	AeNAC057	undirected	NA	NA
AeNAC046	AeNAC059	undirected	NA	NA
AeNAC046	AeNAC070	undirected	NA	NA
AeNAC046	AeNAC080	undirected	NA	NA
AeNAC046	AeNAC081	undirected	NA	NA
AeNAC046	AeNAC083	undirected	NA	NA
AeNAC046	AeNAC085	undirected	NA	NA
AeNAC046	AeNAC097	undirected	NA	NA
AeNAC046	AeNAC098	undirected	NA	NA
AeNAC046	AeNAC099	undirected	NA	NA
AeNAC046	AeNAC101	undirected	NA	NA
AeNAC046	AeNAC102	undirected	NA	NA
AeNAC046	AeNAC103	undirected	NA	NA
AeNAC046	AeNAC114	undirected	NA	NA
AeNAC046	AeNAC123	undirected	NA	NA
AeNAC046	AeNAC124	undirected	NA	NA
AeNAC046	AeNAC125	undirected	NA	NA
AeNAC046	AeNAC128	undirected	NA	NA
AeNAC046	AeNAC129	undirected	NA	NA
AeNAC046	AeNAC133	undirected	NA	NA
AeNAC046	AeNAC136	undirected	NA	NA
AeNAC046	AeNAC137	undirected	NA	NA
AeNAC046	AeNAC139	undirected	NA	NA
AeNAC046	AeNAC142	undirected	NA	NA
AeNAC047	AeNAC049	undirected	NA	NA
AeNAC047	AeNAC057	undirected	NA	NA
AeNAC047	AeNAC059	undirected	NA	NA
AeNAC047	AeNAC070	undirected	NA	NA
AeNAC047	AeNAC080	undirected	NA	NA
AeNAC047	AeNAC081	undirected	NA	NA
AeNAC047	AeNAC083	undirected	NA	NA
AeNAC047	AeNAC098	undirected	NA	NA
AeNAC047	AeNAC099	undirected	NA	NA
AeNAC047	AeNAC101	undirected	NA	NA
AeNAC047	AeNAC102	undirected	NA	NA
AeNAC047	AeNAC103	undirected	NA	NA
AeNAC047	AeNAC114	undirected	NA	NA
AeNAC047	AeNAC124	undirected	NA	NA
AeNAC047	AeNAC125	undirected	NA	NA
AeNAC047	AeNAC128	undirected	NA	NA
AeNAC047	AeNAC129	undirected	NA	NA
AeNAC047	AeNAC133	undirected	NA	NA
AeNAC047	AeNAC136	undirected	NA	NA
AeNAC047	AeNAC139	undirected	NA	NA
AeNAC047	AeNAC142	undirected	NA	NA
AeNAC049	AeNAC057	undirected	NA	NA
AeNAC049	AeNAC070	undirected	NA	NA
AeNAC049	AeNAC080	undirected	NA	NA
AeNAC049	AeNAC081	undirected	NA	NA
AeNAC049	AeNAC083	undirected	NA	NA
AeNAC049	AeNAC085	undirected	NA	NA
AeNAC049	AeNAC097	undirected	NA	NA
AeNAC049	AeNAC098	undirected	NA	NA
AeNAC049	AeNAC099	undirected	NA	NA
AeNAC049	AeNAC101	undirected	NA	NA
AeNAC049	AeNAC102	undirected	NA	NA
AeNAC049	AeNAC103	undirected	NA	NA
AeNAC049	AeNAC114	undirected	NA	NA
AeNAC049	AeNAC123	undirected	NA	NA
AeNAC049	AeNAC124	undirected	NA	NA
AeNAC049	AeNAC125	undirected	NA	NA
AeNAC049	AeNAC128	undirected	NA	NA
AeNAC049	AeNAC129	undirected	NA	NA
AeNAC049	AeNAC133	undirected	NA	NA
AeNAC049	AeNAC136	undirected	NA	NA
AeNAC049	AeNAC137	undirected	NA	NA
AeNAC049	AeNAC139	undirected	NA	NA
AeNAC049	AeNAC142	undirected	NA	NA
AeNAC055	AeNAC073	undirected	NA	NA
AeNAC055	AeNAC074	undirected	NA	NA
AeNAC055	AeNAC079	undirected	NA	NA
AeNAC055	AeNAC082	undirected	NA	NA
AeNAC055	AeNAC084	undirected	NA	NA
AeNAC055	AeNAC092	undirected	NA	NA
AeNAC055	AeNAC104	undirected	NA	NA
AeNAC055	AeNAC110	undirected	NA	NA
AeNAC055	AeNAC113	undirected	NA	NA
AeNAC055	AeNAC119	undirected	NA	NA
AeNAC055	AeNAC120	undirected	NA	NA
AeNAC055	AeNAC124	undirected	NA	NA
AeNAC055	AeNAC128	undirected	NA	NA
AeNAC055	AeNAC134	undirected	NA	NA
AeNAC055	AeNAC138	undirected	NA	NA
AeNAC055	AeNAC141	undirected	NA	NA
AeNAC057	AeNAC070	undirected	NA	NA
AeNAC057	AeNAC074	undirected	NA	NA
AeNAC057	AeNAC081	undirected	NA	NA
AeNAC057	AeNAC083	undirected	NA	NA
AeNAC057	AeNAC085	undirected	NA	NA
AeNAC057	AeNAC092	undirected	NA	NA
AeNAC057	AeNAC098	undirected	NA	NA
AeNAC057	AeNAC099	undirected	NA	NA
AeNAC057	AeNAC102	undirected	NA	NA
AeNAC057	AeNAC103	undirected	NA	NA
AeNAC057	AeNAC114	undirected	NA	NA
AeNAC057	AeNAC120	undirected	NA	NA
AeNAC057	AeNAC123	undirected	NA	NA
AeNAC057	AeNAC124	undirected	NA	NA
AeNAC057	AeNAC125	undirected	NA	NA
AeNAC057	AeNAC128	undirected	NA	NA
AeNAC057	AeNAC129	undirected	NA	NA
AeNAC057	AeNAC133	undirected	NA	NA
AeNAC057	AeNAC136	undirected	NA	NA
AeNAC057	AeNAC137	undirected	NA	NA
AeNAC057	AeNAC138	undirected	NA	NA
AeNAC057	AeNAC139	undirected	NA	NA
AeNAC057	AeNAC142	undirected	NA	NA
AeNAC059	AeNAC080	undirected	NA	NA
AeNAC059	AeNAC101	undirected	NA	NA
AeNAC059	AeNAC102	undirected	NA	NA
AeNAC059	AeNAC103	undirected	NA	NA
AeNAC059	AeNAC136	undirected	NA	NA
AeNAC059	AeNAC137	undirected	NA	NA
AeNAC070	AeNAC081	undirected	NA	NA
AeNAC070	AeNAC098	undirected	NA	NA
AeNAC070	AeNAC103	undirected	NA	NA
AeNAC070	AeNAC114	undirected	NA	NA
AeNAC070	AeNAC124	undirected	NA	NA
AeNAC070	AeNAC125	undirected	NA	NA
AeNAC070	AeNAC128	undirected	NA	NA
AeNAC070	AeNAC129	undirected	NA	NA
AeNAC070	AeNAC133	undirected	NA	NA
AeNAC070	AeNAC139	undirected	NA	NA
AeNAC070	AeNAC142	undirected	NA	NA
AeNAC073	AeNAC074	undirected	NA	NA
AeNAC073	AeNAC079	undirected	NA	NA
AeNAC073	AeNAC082	undirected	NA	NA
AeNAC073	AeNAC084	undirected	NA	NA
AeNAC073	AeNAC092	undirected	NA	NA
AeNAC073	AeNAC104	undirected	NA	NA
AeNAC073	AeNAC113	undirected	NA	NA
AeNAC073	AeNAC119	undirected	NA	NA
AeNAC073	AeNAC123	undirected	NA	NA
AeNAC073	AeNAC124	undirected	NA	NA
AeNAC073	AeNAC128	undirected	NA	NA
AeNAC073	AeNAC134	undirected	NA	NA
AeNAC073	AeNAC138	undirected	NA	NA
AeNAC073	AeNAC141	undirected	NA	NA
AeNAC074	AeNAC079	undirected	NA	NA
AeNAC074	AeNAC081	undirected	NA	NA
AeNAC074	AeNAC082	undirected	NA	NA
AeNAC074	AeNAC084	undirected	NA	NA
AeNAC074	AeNAC092	undirected	NA	NA
AeNAC074	AeNAC104	undirected	NA	NA
AeNAC074	AeNAC113	undirected	NA	NA
AeNAC074	AeNAC119	undirected	NA	NA
AeNAC074	AeNAC120	undirected	NA	NA
AeNAC074	AeNAC124	undirected	NA	NA
AeNAC074	AeNAC128	undirected	NA	NA
AeNAC074	AeNAC134	undirected	NA	NA
AeNAC074	AeNAC138	undirected	NA	NA
AeNAC074	AeNAC141	undirected	NA	NA
AeNAC079	AeNAC082	undirected	NA	NA
AeNAC079	AeNAC084	undirected	NA	NA
AeNAC079	AeNAC092	undirected	NA	NA
AeNAC079	AeNAC104	undirected	NA	NA
AeNAC079	AeNAC113	undirected	NA	NA
AeNAC079	AeNAC119	undirected	NA	NA
AeNAC079	AeNAC123	undirected	NA	NA
AeNAC079	AeNAC124	undirected	NA	NA
AeNAC079	AeNAC128	undirected	NA	NA
AeNAC079	AeNAC134	undirected	NA	NA
AeNAC079	AeNAC138	undirected	NA	NA
AeNAC079	AeNAC141	undirected	NA	NA
AeNAC080	AeNAC097	undirected	NA	NA
AeNAC080	AeNAC098	undirected	NA	NA
AeNAC080	AeNAC099	undirected	NA	NA
AeNAC080	AeNAC101	undirected	NA	NA
AeNAC080	AeNAC102	undirected	NA	NA
AeNAC080	AeNAC103	undirected	NA	NA
AeNAC080	AeNAC114	undirected	NA	NA
AeNAC080	AeNAC125	undirected	NA	NA
AeNAC080	AeNAC129	undirected	NA	NA
AeNAC080	AeNAC133	undirected	NA	NA
AeNAC080	AeNAC136	undirected	NA	NA
AeNAC080	AeNAC137	undirected	NA	NA
AeNAC080	AeNAC139	undirected	NA	NA
AeNAC081	AeNAC083	undirected	NA	NA
AeNAC081	AeNAC085	undirected	NA	NA
AeNAC081	AeNAC092	undirected	NA	NA
AeNAC081	AeNAC098	undirected	NA	NA
AeNAC081	AeNAC099	undirected	NA	NA
AeNAC081	AeNAC102	undirected	NA	NA
AeNAC081	AeNAC103	undirected	NA	NA
AeNAC081	AeNAC114	undirected	NA	NA
AeNAC081	AeNAC120	undirected	NA	NA
AeNAC081	AeNAC123	undirected	NA	NA
AeNAC081	AeNAC124	undirected	NA	NA
AeNAC081	AeNAC125	undirected	NA	NA
AeNAC081	AeNAC128	undirected	NA	NA
AeNAC081	AeNAC129	undirected	NA	NA
AeNAC081	AeNAC133	undirected	NA	NA
AeNAC081	AeNAC136	undirected	NA	NA
AeNAC081	AeNAC137	undirected	NA	NA
AeNAC081	AeNAC139	undirected	NA	NA
AeNAC081	AeNAC142	undirected	NA	NA
AeNAC082	AeNAC084	undirected	NA	NA
AeNAC082	AeNAC092	undirected	NA	NA
AeNAC082	AeNAC104	undirected	NA	NA
AeNAC082	AeNAC113	undirected	NA	NA
AeNAC082	AeNAC119	undirected	NA	NA
AeNAC082	AeNAC124	undirected	NA	NA
AeNAC082	AeNAC128	undirected	NA	NA
AeNAC082	AeNAC134	undirected	NA	NA
AeNAC082	AeNAC138	undirected	NA	NA
AeNAC082	AeNAC141	undirected	NA	NA
AeNAC083	AeNAC097	undirected	NA	NA
AeNAC083	AeNAC098	undirected	NA	NA
AeNAC083	AeNAC099	undirected	NA	NA
AeNAC083	AeNAC103	undirected	NA	NA
AeNAC083	AeNAC114	undirected	NA	NA
AeNAC083	AeNAC124	undirected	NA	NA
AeNAC083	AeNAC125	undirected	NA	NA
AeNAC083	AeNAC128	undirected	NA	NA
AeNAC083	AeNAC129	undirected	NA	NA
AeNAC083	AeNAC133	undirected	NA	NA
AeNAC083	AeNAC136	undirected	NA	NA
AeNAC083	AeNAC139	undirected	NA	NA
AeNAC083	AeNAC142	undirected	NA	NA
AeNAC084	AeNAC092	undirected	NA	NA
AeNAC084	AeNAC104	undirected	NA	NA
AeNAC084	AeNAC113	undirected	NA	NA
AeNAC084	AeNAC119	undirected	NA	NA
AeNAC084	AeNAC123	undirected	NA	NA
AeNAC084	AeNAC124	undirected	NA	NA
AeNAC084	AeNAC128	undirected	NA	NA
AeNAC084	AeNAC134	undirected	NA	NA
AeNAC084	AeNAC138	undirected	NA	NA
AeNAC084	AeNAC141	undirected	NA	NA
AeNAC085	AeNAC098	undirected	NA	NA
AeNAC085	AeNAC102	undirected	NA	NA
AeNAC085	AeNAC103	undirected	NA	NA
AeNAC085	AeNAC114	undirected	NA	NA
AeNAC085	AeNAC125	undirected	NA	NA
AeNAC085	AeNAC129	undirected	NA	NA
AeNAC085	AeNAC133	undirected	NA	NA
AeNAC085	AeNAC136	undirected	NA	NA
AeNAC085	AeNAC137	undirected	NA	NA
AeNAC085	AeNAC139	undirected	NA	NA
AeNAC085	AeNAC142	undirected	NA	NA
AeNAC092	AeNAC098	undirected	NA	NA
AeNAC092	AeNAC104	undirected	NA	NA
AeNAC092	AeNAC110	undirected	NA	NA
AeNAC092	AeNAC113	undirected	NA	NA
AeNAC092	AeNAC114	undirected	NA	NA
AeNAC092	AeNAC119	undirected	NA	NA
AeNAC092	AeNAC123	undirected	NA	NA
AeNAC092	AeNAC124	undirected	NA	NA
AeNAC092	AeNAC125	undirected	NA	NA
AeNAC092	AeNAC128	undirected	NA	NA
AeNAC092	AeNAC129	undirected	NA	NA
AeNAC092	AeNAC133	undirected	NA	NA
AeNAC092	AeNAC134	undirected	NA	NA
AeNAC092	AeNAC138	undirected	NA	NA
AeNAC092	AeNAC139	undirected	NA	NA
AeNAC092	AeNAC141	undirected	NA	NA
AeNAC092	AeNAC142	undirected	NA	NA
AeNAC097	AeNAC098	undirected	NA	NA
AeNAC097	AeNAC099	undirected	NA	NA
AeNAC097	AeNAC102	undirected	NA	NA
AeNAC097	AeNAC103	undirected	NA	NA
AeNAC097	AeNAC114	undirected	NA	NA
AeNAC097	AeNAC125	undirected	NA	NA
AeNAC097	AeNAC133	undirected	NA	NA
AeNAC097	AeNAC136	undirected	NA	NA
AeNAC098	AeNAC099	undirected	NA	NA
AeNAC098	AeNAC101	undirected	NA	NA
AeNAC098	AeNAC102	undirected	NA	NA
AeNAC098	AeNAC103	undirected	NA	NA
AeNAC098	AeNAC114	undirected	NA	NA
AeNAC098	AeNAC120	undirected	NA	NA
AeNAC098	AeNAC123	undirected	NA	NA
AeNAC098	AeNAC124	undirected	NA	NA
AeNAC098	AeNAC125	undirected	NA	NA
AeNAC098	AeNAC128	undirected	NA	NA
AeNAC098	AeNAC129	undirected	NA	NA
AeNAC098	AeNAC133	undirected	NA	NA
AeNAC098	AeNAC136	undirected	NA	NA
AeNAC098	AeNAC137	undirected	NA	NA
AeNAC098	AeNAC139	undirected	NA	NA
AeNAC098	AeNAC142	undirected	NA	NA
AeNAC099	AeNAC103	undirected	NA	NA
AeNAC099	AeNAC114	undirected	NA	NA
AeNAC099	AeNAC124	undirected	NA	NA
AeNAC099	AeNAC125	undirected	NA	NA
AeNAC099	AeNAC129	undirected	NA	NA
AeNAC099	AeNAC133	undirected	NA	NA
AeNAC099	AeNAC136	undirected	NA	NA
AeNAC099	AeNAC139	undirected	NA	NA
AeNAC099	AeNAC142	undirected	NA	NA
AeNAC101	AeNAC102	undirected	NA	NA
AeNAC101	AeNAC103	undirected	NA	NA
AeNAC101	AeNAC114	undirected	NA	NA
AeNAC101	AeNAC125	undirected	NA	NA
AeNAC101	AeNAC129	undirected	NA	NA
AeNAC101	AeNAC133	undirected	NA	NA
AeNAC101	AeNAC136	undirected	NA	NA
AeNAC101	AeNAC137	undirected	NA	NA
AeNAC102	AeNAC103	undirected	NA	NA
AeNAC102	AeNAC114	undirected	NA	NA
AeNAC102	AeNAC125	undirected	NA	NA
AeNAC102	AeNAC129	undirected	NA	NA
AeNAC102	AeNAC133	undirected	NA	NA
AeNAC102	AeNAC136	undirected	NA	NA
AeNAC102	AeNAC137	undirected	NA	NA
AeNAC102	AeNAC139	undirected	NA	NA
AeNAC102	AeNAC142	undirected	NA	NA
AeNAC103	AeNAC114	undirected	NA	NA
AeNAC103	AeNAC123	undirected	NA	NA
AeNAC103	AeNAC124	undirected	NA	NA
AeNAC103	AeNAC125	undirected	NA	NA
AeNAC103	AeNAC128	undirected	NA	NA
AeNAC103	AeNAC129	undirected	NA	NA
AeNAC103	AeNAC133	undirected	NA	NA
AeNAC103	AeNAC136	undirected	NA	NA
AeNAC103	AeNAC137	undirected	NA	NA
AeNAC103	AeNAC139	undirected	NA	NA
AeNAC103	AeNAC142	undirected	NA	NA
AeNAC104	AeNAC113	undirected	NA	NA
AeNAC104	AeNAC119	undirected	NA	NA
AeNAC104	AeNAC120	undirected	NA	NA
AeNAC104	AeNAC123	undirected	NA	NA
AeNAC104	AeNAC124	undirected	NA	NA
AeNAC104	AeNAC128	undirected	NA	NA
AeNAC104	AeNAC134	undirected	NA	NA
AeNAC104	AeNAC138	undirected	NA	NA
AeNAC104	AeNAC141	undirected	NA	NA
AeNAC110	AeNAC142	undirected	NA	NA
AeNAC113	AeNAC119	undirected	NA	NA
AeNAC113	AeNAC120	undirected	NA	NA
AeNAC113	AeNAC124	undirected	NA	NA
AeNAC113	AeNAC128	undirected	NA	NA
AeNAC113	AeNAC134	undirected	NA	NA
AeNAC113	AeNAC138	undirected	NA	NA
AeNAC113	AeNAC141	undirected	NA	NA
AeNAC114	AeNAC120	undirected	NA	NA
AeNAC114	AeNAC123	undirected	NA	NA
AeNAC114	AeNAC124	undirected	NA	NA
AeNAC114	AeNAC125	undirected	NA	NA
AeNAC114	AeNAC128	undirected	NA	NA
AeNAC114	AeNAC129	undirected	NA	NA
AeNAC114	AeNAC133	undirected	NA	NA
AeNAC114	AeNAC136	undirected	NA	NA
AeNAC114	AeNAC137	undirected	NA	NA
AeNAC114	AeNAC139	undirected	NA	NA
AeNAC114	AeNAC142	undirected	NA	NA
AeNAC119	AeNAC120	undirected	NA	NA
AeNAC119	AeNAC123	undirected	NA	NA
AeNAC119	AeNAC124	undirected	NA	NA
AeNAC119	AeNAC128	undirected	NA	NA
AeNAC119	AeNAC134	undirected	NA	NA
AeNAC119	AeNAC138	undirected	NA	NA
AeNAC119	AeNAC141	undirected	NA	NA
AeNAC120	AeNAC124	undirected	NA	NA
AeNAC120	AeNAC125	undirected	NA	NA
AeNAC120	AeNAC128	undirected	NA	NA
AeNAC120	AeNAC129	undirected	NA	NA
AeNAC120	AeNAC133	undirected	NA	NA
AeNAC120	AeNAC134	undirected	NA	NA
AeNAC120	AeNAC138	undirected	NA	NA
AeNAC120	AeNAC139	undirected	NA	NA
AeNAC120	AeNAC142	undirected	NA	NA
AeNAC123	AeNAC124	undirected	NA	NA
AeNAC123	AeNAC125	undirected	NA	NA
AeNAC123	AeNAC128	undirected	NA	NA
AeNAC123	AeNAC129	undirected	NA	NA
AeNAC123	AeNAC133	undirected	NA	NA
AeNAC123	AeNAC134	undirected	NA	NA
AeNAC123	AeNAC138	undirected	NA	NA
AeNAC123	AeNAC139	undirected	NA	NA
AeNAC123	AeNAC141	undirected	NA	NA
AeNAC123	AeNAC142	undirected	NA	NA
AeNAC124	AeNAC125	undirected	NA	NA
AeNAC124	AeNAC128	undirected	NA	NA
AeNAC124	AeNAC129	undirected	NA	NA
AeNAC124	AeNAC133	undirected	NA	NA
AeNAC124	AeNAC134	undirected	NA	NA
AeNAC124	AeNAC136	undirected	NA	NA
AeNAC124	AeNAC138	undirected	NA	NA
AeNAC124	AeNAC139	undirected	NA	NA
AeNAC124	AeNAC141	undirected	NA	NA
AeNAC124	AeNAC142	undirected	NA	NA
AeNAC125	AeNAC128	undirected	NA	NA
AeNAC125	AeNAC129	undirected	NA	NA
AeNAC125	AeNAC133	undirected	NA	NA
AeNAC125	AeNAC136	undirected	NA	NA
AeNAC125	AeNAC137	undirected	NA	NA
AeNAC125	AeNAC139	undirected	NA	NA
AeNAC125	AeNAC142	undirected	NA	NA
AeNAC128	AeNAC129	undirected	NA	NA
AeNAC128	AeNAC133	undirected	NA	NA
AeNAC128	AeNAC134	undirected	NA	NA
AeNAC128	AeNAC138	undirected	NA	NA
AeNAC128	AeNAC139	undirected	NA	NA
AeNAC128	AeNAC141	undirected	NA	NA
AeNAC128	AeNAC142	undirected	NA	NA
AeNAC129	AeNAC133	undirected	NA	NA
AeNAC129	AeNAC136	undirected	NA	NA
AeNAC129	AeNAC137	undirected	NA	NA
AeNAC129	AeNAC139	undirected	NA	NA
AeNAC129	AeNAC142	undirected	NA	NA
AeNAC133	AeNAC136	undirected	NA	NA
AeNAC133	AeNAC137	undirected	NA	NA
AeNAC133	AeNAC139	undirected	NA	NA
AeNAC133	AeNAC142	undirected	NA	NA
AeNAC134	AeNAC138	undirected	NA	NA
AeNAC134	AeNAC141	undirected	NA	NA
AeNAC136	AeNAC137	undirected	NA	NA
AeNAC136	AeNAC139	undirected	NA	NA
AeNAC136	AeNAC142	undirected	NA	NA
AeNAC137	AeNAC139	undirected	NA	NA
AeNAC137	AeNAC142	undirected	NA	NA
AeNAC138	AeNAC141	undirected	NA	NA
AeNAC139	AeNAC142	undirected	NA	NA
