# Supplementary material for: Genome-wide identification and comprehensive analysis of NAC family genes involved in fruit development in kiwifruit (Actinidia)
Source: BMC Plant Biol. 2021 Jan 15;21:44. doi: 10.1186/s12870-020-02798-2 (PMC7811246; doi:10.1186/s12870-020-02798-2)
Supplement: Supplementary file 12 — Additional file 12. The enriched cluster information of expressing comparisons for the input genes from grey module identified by weighted gene co-expression network analysis. [file 12870_2020_2798_MOESM12_ESM.xlsx]

## Sheet: Sheet1
from Node	to Node	direction	from AltName	to AltName
AeNAC001	AeNAC011	undirected	NA	NA
AeNAC001	AeNAC012	undirected	NA	NA
AeNAC001	AeNAC015	undirected	NA	NA
AeNAC001	AeNAC076	undirected	NA	NA
AeNAC001	AeNAC087	undirected	NA	NA
AeNAC005	AeNAC011	undirected	NA	NA
AeNAC005	AeNAC012	undirected	NA	NA
AeNAC005	AeNAC041	undirected	NA	NA
AeNAC005	AeNAC062	undirected	NA	NA
AeNAC005	AeNAC078	undirected	NA	NA
AeNAC005	AeNAC089	undirected	NA	NA
AeNAC005	AeNAC091	undirected	NA	NA
AeNAC005	AeNAC109	undirected	NA	NA
AeNAC005	AeNAC126	undirected	NA	NA
AeNAC005	AeNAC140	undirected	NA	NA
AeNAC007	AeNAC015	undirected	NA	NA
AeNAC007	AeNAC135	undirected	NA	NA
AeNAC008	AeNAC086	undirected	NA	NA
AeNAC009	AeNAC010	undirected	NA	NA
AeNAC009	AeNAC011	undirected	NA	NA
AeNAC009	AeNAC012	undirected	NA	NA
AeNAC009	AeNAC015	undirected	NA	NA
AeNAC009	AeNAC026	undirected	NA	NA
AeNAC009	AeNAC053	undirected	NA	NA
AeNAC009	AeNAC062	undirected	NA	NA
AeNAC009	AeNAC066	undirected	NA	NA
AeNAC009	AeNAC088	undirected	NA	NA
AeNAC009	AeNAC095	undirected	NA	NA
AeNAC009	AeNAC096	undirected	NA	NA
AeNAC009	AeNAC109	undirected	NA	NA
AeNAC009	AeNAC112	undirected	NA	NA
AeNAC009	AeNAC117	undirected	NA	NA
AeNAC010	AeNAC011	undirected	NA	NA
AeNAC010	AeNAC013	undirected	NA	NA
AeNAC010	AeNAC041	undirected	NA	NA
AeNAC010	AeNAC062	undirected	NA	NA
AeNAC010	AeNAC109	undirected	NA	NA
AeNAC011	AeNAC012	undirected	NA	NA
AeNAC011	AeNAC013	undirected	NA	NA
AeNAC011	AeNAC026	undirected	NA	NA
AeNAC011	AeNAC035	undirected	NA	NA
AeNAC011	AeNAC041	undirected	NA	NA
AeNAC011	AeNAC053	undirected	NA	NA
AeNAC011	AeNAC062	undirected	NA	NA
AeNAC011	AeNAC071	undirected	NA	NA
AeNAC011	AeNAC095	undirected	NA	NA
AeNAC011	AeNAC100	undirected	NA	NA
AeNAC011	AeNAC109	undirected	NA	NA
AeNAC011	AeNAC126	undirected	NA	NA
AeNAC011	AeNAC140	undirected	NA	NA
AeNAC012	AeNAC013	undirected	NA	NA
AeNAC012	AeNAC017	undirected	NA	NA
AeNAC012	AeNAC041	undirected	NA	NA
AeNAC012	AeNAC062	undirected	NA	NA
AeNAC012	AeNAC071	undirected	NA	NA
AeNAC012	AeNAC095	undirected	NA	NA
AeNAC012	AeNAC100	undirected	NA	NA
AeNAC012	AeNAC109	undirected	NA	NA
AeNAC012	AeNAC126	undirected	NA	NA
AeNAC012	AeNAC140	undirected	NA	NA
AeNAC013	AeNAC026	undirected	NA	NA
AeNAC013	AeNAC041	undirected	NA	NA
AeNAC013	AeNAC053	undirected	NA	NA
AeNAC013	AeNAC062	undirected	NA	NA
AeNAC013	AeNAC071	undirected	NA	NA
AeNAC013	AeNAC095	undirected	NA	NA
AeNAC013	AeNAC109	undirected	NA	NA
AeNAC013	AeNAC126	undirected	NA	NA
AeNAC015	AeNAC026	undirected	NA	NA
AeNAC015	AeNAC065	undirected	NA	NA
AeNAC015	AeNAC076	undirected	NA	NA
AeNAC015	AeNAC078	undirected	NA	NA
AeNAC015	AeNAC109	undirected	NA	NA
AeNAC015	AeNAC117	undirected	NA	NA
AeNAC015	AeNAC118	undirected	NA	NA
AeNAC015	AeNAC126	undirected	NA	NA
AeNAC015	AeNAC135	undirected	NA	NA
AeNAC015	AeNAC140	undirected	NA	NA
AeNAC017	AeNAC096	undirected	NA	NA
AeNAC017	AeNAC100	undirected	NA	NA
AeNAC017	AeNAC112	undirected	NA	NA
AeNAC019	AeNAC045	undirected	NA	NA
AeNAC019	AeNAC054	undirected	NA	NA
AeNAC019	AeNAC061	undirected	NA	NA
AeNAC019	AeNAC064	undirected	NA	NA
AeNAC019	AeNAC067	undirected	NA	NA
AeNAC019	AeNAC072	undirected	NA	NA
AeNAC019	AeNAC090	undirected	NA	NA
AeNAC019	AeNAC111	undirected	NA	NA
AeNAC019	AeNAC130	undirected	NA	NA
AeNAC020	AeNAC066	undirected	NA	NA
AeNAC020	AeNAC088	undirected	NA	NA
AeNAC020	AeNAC096	undirected	NA	NA
AeNAC020	AeNAC108	undirected	NA	NA
AeNAC020	AeNAC112	undirected	NA	NA
AeNAC026	AeNAC053	undirected	NA	NA
AeNAC026	AeNAC056	undirected	NA	NA
AeNAC026	AeNAC062	undirected	NA	NA
AeNAC026	AeNAC065	undirected	NA	NA
AeNAC026	AeNAC066	undirected	NA	NA
AeNAC026	AeNAC078	undirected	NA	NA
AeNAC026	AeNAC095	undirected	NA	NA
AeNAC026	AeNAC096	undirected	NA	NA
AeNAC026	AeNAC100	undirected	NA	NA
AeNAC026	AeNAC105	undirected	NA	NA
AeNAC026	AeNAC108	undirected	NA	NA
AeNAC026	AeNAC109	undirected	NA	NA
AeNAC026	AeNAC112	undirected	NA	NA
AeNAC026	AeNAC117	undirected	NA	NA
AeNAC026	AeNAC118	undirected	NA	NA
AeNAC026	AeNAC126	undirected	NA	NA
AeNAC026	AeNAC135	undirected	NA	NA
AeNAC026	AeNAC140	undirected	NA	NA
AeNAC035	AeNAC065	undirected	NA	NA
AeNAC035	AeNAC078	undirected	NA	NA
AeNAC035	AeNAC100	undirected	NA	NA
AeNAC035	AeNAC109	undirected	NA	NA
AeNAC035	AeNAC126	undirected	NA	NA
AeNAC035	AeNAC135	undirected	NA	NA
AeNAC035	AeNAC140	undirected	NA	NA
AeNAC038	AeNAC053	undirected	NA	NA
AeNAC038	AeNAC062	undirected	NA	NA
AeNAC038	AeNAC095	undirected	NA	NA
AeNAC041	AeNAC062	undirected	NA	NA
AeNAC041	AeNAC109	undirected	NA	NA
AeNAC041	AeNAC126	undirected	NA	NA
AeNAC041	AeNAC140	undirected	NA	NA
AeNAC044	AeNAC066	undirected	NA	NA
AeNAC044	AeNAC108	undirected	NA	NA
AeNAC045	AeNAC054	undirected	NA	NA
AeNAC045	AeNAC061	undirected	NA	NA
AeNAC045	AeNAC064	undirected	NA	NA
AeNAC045	AeNAC065	undirected	NA	NA
AeNAC045	AeNAC067	undirected	NA	NA
AeNAC045	AeNAC072	undirected	NA	NA
AeNAC045	AeNAC111	undirected	NA	NA
AeNAC045	AeNAC115	undirected	NA	NA
AeNAC045	AeNAC116	undirected	NA	NA
AeNAC045	AeNAC130	undirected	NA	NA
AeNAC045	AeNAC131	undirected	NA	NA
AeNAC051	AeNAC053	undirected	NA	NA
AeNAC051	AeNAC056	undirected	NA	NA
AeNAC051	AeNAC062	undirected	NA	NA
AeNAC051	AeNAC066	undirected	NA	NA
AeNAC051	AeNAC095	undirected	NA	NA
AeNAC051	AeNAC105	undirected	NA	NA
AeNAC051	AeNAC108	undirected	NA	NA
AeNAC053	AeNAC056	undirected	NA	NA
AeNAC053	AeNAC062	undirected	NA	NA
AeNAC053	AeNAC066	undirected	NA	NA
AeNAC053	AeNAC088	undirected	NA	NA
AeNAC053	AeNAC095	undirected	NA	NA
AeNAC053	AeNAC096	undirected	NA	NA
AeNAC053	AeNAC100	undirected	NA	NA
AeNAC053	AeNAC108	undirected	NA	NA
AeNAC053	AeNAC109	undirected	NA	NA
AeNAC054	AeNAC061	undirected	NA	NA
AeNAC054	AeNAC064	undirected	NA	NA
AeNAC054	AeNAC065	undirected	NA	NA
AeNAC054	AeNAC067	undirected	NA	NA
AeNAC054	AeNAC072	undirected	NA	NA
AeNAC054	AeNAC111	undirected	NA	NA
AeNAC054	AeNAC115	undirected	NA	NA
AeNAC054	AeNAC116	undirected	NA	NA
AeNAC054	AeNAC130	undirected	NA	NA
AeNAC054	AeNAC131	undirected	NA	NA
AeNAC056	AeNAC062	undirected	NA	NA
AeNAC056	AeNAC063	undirected	NA	NA
AeNAC056	AeNAC066	undirected	NA	NA
AeNAC056	AeNAC095	undirected	NA	NA
AeNAC056	AeNAC100	undirected	NA	NA
AeNAC056	AeNAC105	undirected	NA	NA
AeNAC056	AeNAC108	undirected	NA	NA
AeNAC060	AeNAC105	undirected	NA	NA
AeNAC061	AeNAC064	undirected	NA	NA
AeNAC061	AeNAC065	undirected	NA	NA
AeNAC061	AeNAC067	undirected	NA	NA
AeNAC061	AeNAC072	undirected	NA	NA
AeNAC061	AeNAC111	undirected	NA	NA
AeNAC061	AeNAC115	undirected	NA	NA
AeNAC061	AeNAC116	undirected	NA	NA
AeNAC061	AeNAC130	undirected	NA	NA
AeNAC061	AeNAC131	undirected	NA	NA
AeNAC062	AeNAC066	undirected	NA	NA
AeNAC062	AeNAC088	undirected	NA	NA
AeNAC062	AeNAC095	undirected	NA	NA
AeNAC062	AeNAC096	undirected	NA	NA
AeNAC062	AeNAC100	undirected	NA	NA
AeNAC062	AeNAC108	undirected	NA	NA
AeNAC062	AeNAC109	undirected	NA	NA
AeNAC062	AeNAC112	undirected	NA	NA
AeNAC064	AeNAC065	undirected	NA	NA
AeNAC064	AeNAC067	undirected	NA	NA
AeNAC064	AeNAC072	undirected	NA	NA
AeNAC064	AeNAC111	undirected	NA	NA
AeNAC064	AeNAC115	undirected	NA	NA
AeNAC064	AeNAC116	undirected	NA	NA
AeNAC064	AeNAC130	undirected	NA	NA
AeNAC064	AeNAC131	undirected	NA	NA
AeNAC065	AeNAC067	undirected	NA	NA
AeNAC065	AeNAC072	undirected	NA	NA
AeNAC065	AeNAC076	undirected	NA	NA
AeNAC065	AeNAC078	undirected	NA	NA
AeNAC065	AeNAC087	undirected	NA	NA
AeNAC065	AeNAC111	undirected	NA	NA
AeNAC065	AeNAC117	undirected	NA	NA
AeNAC065	AeNAC118	undirected	NA	NA
AeNAC065	AeNAC126	undirected	NA	NA
AeNAC065	AeNAC130	undirected	NA	NA
AeNAC065	AeNAC135	undirected	NA	NA
AeNAC065	AeNAC140	undirected	NA	NA
AeNAC066	AeNAC095	undirected	NA	NA
AeNAC066	AeNAC096	undirected	NA	NA
AeNAC066	AeNAC100	undirected	NA	NA
AeNAC066	AeNAC105	undirected	NA	NA
AeNAC066	AeNAC108	undirected	NA	NA
AeNAC066	AeNAC112	undirected	NA	NA
AeNAC067	AeNAC072	undirected	NA	NA
AeNAC067	AeNAC111	undirected	NA	NA
AeNAC067	AeNAC115	undirected	NA	NA
AeNAC067	AeNAC116	undirected	NA	NA
AeNAC067	AeNAC130	undirected	NA	NA
AeNAC067	AeNAC131	undirected	NA	NA
AeNAC071	AeNAC109	undirected	NA	NA
AeNAC072	AeNAC111	undirected	NA	NA
AeNAC072	AeNAC130	undirected	NA	NA
AeNAC072	AeNAC131	undirected	NA	NA
AeNAC072	AeNAC135	undirected	NA	NA
AeNAC076	AeNAC078	undirected	NA	NA
AeNAC076	AeNAC087	undirected	NA	NA
AeNAC076	AeNAC111	undirected	NA	NA
AeNAC076	AeNAC117	undirected	NA	NA
AeNAC076	AeNAC126	undirected	NA	NA
AeNAC076	AeNAC135	undirected	NA	NA
AeNAC076	AeNAC140	undirected	NA	NA
AeNAC078	AeNAC096	undirected	NA	NA
AeNAC078	AeNAC109	undirected	NA	NA
AeNAC078	AeNAC117	undirected	NA	NA
AeNAC078	AeNAC118	undirected	NA	NA
AeNAC078	AeNAC126	undirected	NA	NA
AeNAC078	AeNAC135	undirected	NA	NA
AeNAC078	AeNAC140	undirected	NA	NA
AeNAC087	AeNAC111	undirected	NA	NA
AeNAC087	AeNAC122	undirected	NA	NA
AeNAC088	AeNAC095	undirected	NA	NA
AeNAC089	AeNAC091	undirected	NA	NA
AeNAC094	AeNAC107	undirected	NA	NA
AeNAC095	AeNAC096	undirected	NA	NA
AeNAC095	AeNAC100	undirected	NA	NA
AeNAC095	AeNAC105	undirected	NA	NA
AeNAC095	AeNAC108	undirected	NA	NA
AeNAC095	AeNAC109	undirected	NA	NA
AeNAC095	AeNAC112	undirected	NA	NA
AeNAC096	AeNAC100	undirected	NA	NA
AeNAC096	AeNAC105	undirected	NA	NA
AeNAC096	AeNAC108	undirected	NA	NA
AeNAC096	AeNAC112	undirected	NA	NA
AeNAC096	AeNAC117	undirected	NA	NA
AeNAC100	AeNAC109	undirected	NA	NA
AeNAC100	AeNAC126	undirected	NA	NA
AeNAC100	AeNAC140	undirected	NA	NA
AeNAC105	AeNAC108	undirected	NA	NA
AeNAC108	AeNAC112	undirected	NA	NA
AeNAC109	AeNAC117	undirected	NA	NA
AeNAC109	AeNAC126	undirected	NA	NA
AeNAC109	AeNAC135	undirected	NA	NA
AeNAC109	AeNAC140	undirected	NA	NA
AeNAC111	AeNAC122	undirected	NA	NA
AeNAC111	AeNAC130	undirected	NA	NA
AeNAC111	AeNAC131	undirected	NA	NA
AeNAC112	AeNAC117	undirected	NA	NA
AeNAC117	AeNAC118	undirected	NA	NA
AeNAC117	AeNAC126	undirected	NA	NA
AeNAC117	AeNAC135	undirected	NA	NA
AeNAC117	AeNAC140	undirected	NA	NA
AeNAC118	AeNAC126	undirected	NA	NA
AeNAC118	AeNAC135	undirected	NA	NA
AeNAC118	AeNAC140	undirected	NA	NA
AeNAC126	AeNAC135	undirected	NA	NA
AeNAC126	AeNAC140	undirected	NA	NA
AeNAC130	AeNAC131	undirected	NA	NA
AeNAC135	AeNAC140	undirected	NA	NA
