# Supplementary material for: Genome-wide identification and comprehensive analysis of NAC family genes involved in fruit development in kiwifruit (Actinidia)
Source: BMC Plant Biol. 2021 Jan 15;21:44. doi: 10.1186/s12870-020-02798-2 (PMC7811246; doi:10.1186/s12870-020-02798-2)
Supplement: Supplementary file 13 — Additional file 13 Primer sequences used for relative expression analysis of AeNAC genes with quantitative real-time PCR methods. [file 12870_2020_2798_MOESM13_ESM.xlsx]

## Sheet: 新建 XLS 工作表
Gene	Gene ID	Forward primer	Reverse primer	Predicted product size(bp)
AeNAC039	Achn089521	TTCAAAACACGCTAACAAGGG	GTCTGTCGGATGGAATCTAAAAC	113
AeNAC057	Achn157011	AGACGAAGAACTTGTTGATTACTACC	CTTGAAGATCCCACGGCTC	113
AeNAC002	Achn002691	CCCTCACGACCCTTTCATC	ACCGCTTGCTCATTGTTACC	135
AeNAC133	Achn354611	TGGTGTTTTACAAAGGTCGC	CCATTTTCGTCGGTCTCAAG	85
AeNAC040	Achn093311	TAGTAACAATGAGGAAGTAGTGGATC	CATGGCTGAGTTGAGACGC	80
AeNAC124	Achn317511	GATTTTGGAAAGCCACAGGA	CCTTCTTGGACTTGGGGAG	178
AeNAC027	Achn057581	GGGACATCCAAGACAAGTGC	CTATTAGTTCGTGTTCCAGTCGG	103
AeNAC024	Achn053241	CTCTACAGGATTGAACCTTGGG	GAGTTTTGACTTATCATACACCGC	189
AeNAC081	Achn207401	CGAATACATTTCAAGGCAGC	ATTTGTGGCATAGAGGGGC	144
AeNAC110	Achn282651	CAAGGCAGTGGTCAGAGAGAT	TGACAAGGTGGTTGAACATTAGT	170
AeNAC029	Achn069281	GCTGCTACAGGTGTACGAAGAA	ATGGTATTGAAGGAGATAGGCG	105
AeNAC056	Achn146511	AAGTCACGAGTCCTTTTTATCCC	TGCTGCACTGCTCCACAAC	114
AeNAC042	Achn104221	GGGCAATCTCAAGTTCCTC	ACATCCAAGTCAATCTTTTCGTAG	107
AeNAC119	Achn310421	CAACGAGTGCTGGATTCTGG	ACTTCTTACCGTGAGGGGCT	123
AeNAC055	Achn141961	AGTGATGAGGAGTTGGTGTGC	GCGGTCCCTGAAGCTAAAG	168
AeNAC132	Achn352721	ACCACCAAGGTTGTGTCAGG	CGGATGTCGGAGGTCACTT	170
AeNAC134	Achn359751	AAGAGACATTGGAGCCTCACTG	ACCCTTTAGAACTTGTTCATTTGC	112
AeNAC041	Achn095321	CTATCTCGCTGCCAAGGTATTC	GGTGCTGATTTAGTGTGGTTCG	122
AeNAC127	Achn343671	GATGTGGAAGATGTGCTGAGTG	GAAGACCTTGGAAGCGAGATAG	123
AeNAC013	Achn014031	GCGTGTTCCAGAAGAGCG	TATTTCGAGACTGTAGGGATTGAG	92
AeNAC109	Achn282481	TCTGCCATTAGAACTCCCAAG	GACCGATTTCGAGACTGTAGG	106
AeNAC098	Achn245061	ATTCCTCTGTTTCGGACTCACT	ATCCCGCCGTTGTTTTG	109
AeNAC114	Achn293491	CAGAAAGGTTCGGATGGGA	CGATTGGTGGGAGAAGCAG	183
AeNAC111	Achn289231	CCTCCAGGGTTCAGGTTTCA	AGGAATATCCCAAGGTTCACACT	132
AeNAC020	Achn033651	AATCATCACAGCCATCTCTCG	GCATTGTTATCGCCGTTGTAG	157
AeNAC082	Achn208181	AAACCCGTTCTACCTTGCTCA	CCTGCGAAACACTCACCATC	167
AeNAC034	Achn077531	CCCGTTCTACCCTGCTCAAG	AATCTCGGTGTTCATATCGTTACTC	199
AeNAC053	Achn133971	TCCTGAGAAAGCGAAGATGG	GCCCGATTAGTCCGAAGC	90
AeNAC060	Achn163571	TACTTCTTCAGCCTTCGGGAC	GGTGGCGGAGAGATAATGGT	249
AeNAC139	Achn377511	CCTGTCCCAGAAGGTTATCG	CCCATTTTCGCTCTCCAAG	105
AeNAC072	Achn185081	GTAGGGTTTTCCACAAGAGCAC	CTGTTTGAGTAAGGAGGAGGGTC	133
AeNAC122	Achn311531	CTGATTCGCTTCCACCTCTAA	ATGGTCGTCTTCATTGTACTCTGT	101
AeNAC064	Achn169681	CTTGGGACTTGCCTGGTGA	TCTCCATAGTTGTTTGGGTTGA	297
AeNAC067	Achn179541	CCAAATGGGAACAGGTCG	AGTTTCAGCACCAACAAGGC	198
AeNAC075	Achn196961	GAAACTTATTCCAGGGTTACGG	GGGAGGCAATTTTAGCACAC	118
AeNAC130	Achn349691	TGGAAGGCGACAGGAATAGAC	CCATCGACAAGGCGGTACT	149
AeNAC014	Achn016981	TGGGATTTGCCAGGTGATG	TGCCTCTGTGGAAAACAAGTG	196
AeNAC129	Achn348191	TTGTCCAAGAAGGAGCCATAA	CAACCGAAGCAGGCAGAG	120
AeNAC096	Achn241181	CTGAACTCATCGTGTATTACTTGC	TAAGGTGTTGGGGATTGTAGC	105
AeNAC121	Achn311471	TCAATCTCAGCGAGCACAAC	AGCCTTCCAGTACCCATCAC	149
AeNAC095	Achn241171	CCGAATCCATTGGGCACT	GTTCATTGTCGTAGGGGCAG	148
AeNAC066	Achn176031	TCGTCCACTTCCTCCATCG	AGCCATCGCCTTCCCAT	113
AeNAC108	Achn279951	ATGATAACAATGTCAACCTCCCA	GCCATCGCCTTACCGTCTA	172
AeNAC018	Achn029231	ATAGGGAGGTCCAGAGCGAG	AAGCCAAGGCACTGTCCAC	96
AeNAC047	Achn123251	ATAAGCCCATCAAGCCCACT	AAGACCCAATCGTCAAGCCT	184
AeNAC101	Achn262621	GGGATGTTCAGTGATCTGTTGC	GAAGATTTCGCCCAGGTCG	146
AeNAC022	Achn048661	AGAAGCACAATAACACAGTCGGT	TACGATGGCAGTGGTGGC	115
AeNAC131	Achn351611	GATGGCAGGTTCAGGTTATTG	TTGGAGGGCGTCCTTTATG	119
AeNAC068	Achn181121	AACAGGACAGCCAGATGCG	GACCCAATCAGTCTTCAAGCC	147
AeNAC085	Achn220201	ATGTTTGGGGACCACGAGT	GCTTTCCAGTAACCGCACC	101
AeNAC128	Achn344701	GCTTCTTGATGATTCCTCCAC	GACGAAACTGAAACCGCTATG	145
AeNAC086	Achn220211	CCAGGTTTCAGGTTCCATCC	GCACCATTAGGGTATTTCCG	209
AeNAC044	Achn107641	CTGACAAACCTATTCTTACTTCTGG	CGGGCAATCTGTACTCGTTC	126
AeNAC063	Achn169421	GCATCTGTGTCTGGCTACTGG	AATCTGTCTTGATACCCTTCGG	130
AeNAC070	Achn182861	TTGGGCAATGCTGGGAAC	TCACTGAAACTGGAACACTGGAT	159
AeNAC123	Achn311801	CAATAGAGCAGCCGTGTCG	AGTCTTAATGCCCTTTGGTGG	133
AeNAC045	Achn111051	CTTGCCACATCCGAATCTCC	CTCGCCAAACGTAGCCTTA	178
AeNAC088	Achn226931	TGGCGAGCAAGAGTGGTATT	CAACCTTTTGGCTTCCATTAG	146
AeNAC054	Achn134171	GAAAGCACTTGTCTTCTACCGAG	GGCAAAGCACCCAATCATC	164
AeNAC061	Achn163771	CACCTCCAGCGGAAATCAG	GCAGAGCACCCAATCATCG	199
AeNAC112	Achn289301	AGCCACCAGGTTGTGATGC	GAGGTAGCTCTTCTTGTAGATTCG	89
AeNAC015	Achn019581	GAGTATCGTTTGCCAGATTCTTG	CCCTCTCTTCCAACACCTTCA	97
AeNAC135	Achn363171	GAGAGGGAGTGGTACTTCTTTGTG	CTTCTTCGGATCGGATAGGC	138
AeNAC126	Achn341031	CGAGTATCGTCTGCCTGAAAC	GCTGCTAAAGGAGATCGTGTC	187
AeNAC140	Achn382311	TCCTCAACATCTACCAGCACG	TCGCCTTCCAGAACCCAG	150
AeNAC083	Achn210451	AATGGCGTGTGCTCGGA	ATGACATGCTATCGCAATCGT	106
AeNAC092	Achn237291	AGTATCGCCTCTGTGACAATCTCT	CCCGTTGCTTGAACTGCTT	155
AeNAC138	Achn374931	AAGGAGTGCCCACAAGGAC	GTAGGACGAACCAGGTGAGATT	117
AeNAC059	Achn161331	ATACACCAGCAGAATACAATCAGG	CAGAAGGAAGACTTGCAGAACTACT	87
AeNAC102	Achn266441	CCTAATGGAGCAAGGTCAAAT	ACCCAATCCGTGCGTTC	158
AeNAC062	Achn166541	AAATGGGGTGTGCTCGGA	ATGATGTTGATCGGCAGGTG	127
AeNAC125	Achn335731	ATTGTGGAAGCGTTTCGTATC	GAACTTGTCTGTGGCATTCTCAT	148
AeNAC142	Achn388561	GACACAACAAGCTCACCCAAT	TACCGCATCCAGTTATCATCAG	98
AeNAC033	Achn074521	ATCTCTATCGCTTTGACCCTTG	GATCGCCATTTCTATACTTCCTG	105
AeNAC115	Achn294661	TCCACAGCAAGAAACTGAAAGG	CATAAGGGTTGGGATTAGATAGCC	278
AeNAC073	Achn190001	TTCGCCGTAAGGTTGAGG	TCTCCAATGGCTGCTAAGG	106
AeNAC116	Achn296141	GAGTTTCGCCTTCCACCAC	TTCCTGCCATCCATTGACC	123
AeNAC137	Achn367821	TGGGTTTTATCTGCGACGA	ATCCATTCAGTTTTGGTGCC	183
AeNAC023	Achn051151	ACTGTGCCAATAACATCGGTG	GCTCATCCCAATCTCCATACTT	123
AeNAC071	Achn183781	ACCTCCTCTCACTGACTCGG	AGATGTGGTAGTTGTTTCGGG	166
AeNAC113	Achn293411	CAGAAGATTCAGCAGCGGTC	GTTCCTGTATTTACGGTCCCTC	147
AeNAC089	Achn229031	CTGGTGTTCTACAGGGGCA	ATTCATGGGTTTATCGGAGG	198
AeNAC091	Achn234861	TTCCGATTACCTTCTATCTCTGAC	AACTGAAATGAGTAGGCTGTGC	211
AeNAC001	Achn000661	AGGAGATGGGTGATGCTGATAG	CGAGTAAGGTTTTCTTTGCTGC	149
AeNAC105	Achn272571	TTCGGTTTCACCCCACAG	CGAGATTGCGTTGAGGCTA	89
AeNAC004	Achn003781	ACTTGTTTATCACAGTGGTCGG	TCCCAGATTTCTCCAGTTGTTC	98
AeNAC080	Achn204181	CACCCATTTATGAAGCAGGC	TACCAGCAGTAACACGGATTGA	106
AeNAC026	Achn054041	GCTGTCAAGAAGGCAAGTCG	CATACGGGCTACGGTGTGG	141
AeNAC003	Achn003771	CGTCACAAGAGTCAGACAATCG	CGTCAATGAATGGAGCATACCT	205
AeNAC025	Achn054031	ATCGGCAAGTGCGTCATAAG	GCTGCTCCATCAACAAGTCG	130
AeNAC079	Achn204171	TCAGAGGACTCAACTACAACAACC	TAGCCGAATCAAATGCCG	136
AeNAC104	Achn272561	GTTTAGGACCACCAAATGCG	CTCCAGGAATCACCATCGG	84
AeNAC103	Achn267671	AGGGTTCGTTTGTCCTGTGTAA	CATTTTGGGCAGTCGTCATAG	189
AeNAC107	Achn276961	CCAGGGTTTTGACGATGAGG	CAGGAGTTGGAGGCAGTAATGT	89
AeNAC032	Achn073421	GAACTGGTTTCATTCTATTTGCC	ACTGCTCTGGGTCTTTGCG	148
AeNAC118	Achn300981	CGGACTACGACTTCTGGATACTG	GCTTGTTGTTCAATGGCTCTGT	173
AeNAC077	Achn200291	ATTCGTTTGCTACAGTGGTGC	GCTGGACTTGGAAGGTGCC	204
AeNAC078	Achn200301	ACCGTGTCATTCCCGTCCT	CACTCCGATCACTCTGTTGTCC	227
AeNAC117	Achn300931	CTCCCAGTTATGTCTACTCGTCG	GTTCAATGGCTCTATACTCGTTCA	129
AeNAC016	Achn021021	AAGGCGAGGGATGTGGTAG	CGGCAGTATCAGGCGAATC	91
AeNAC076	Achn197411	CAGAGTCTTTCTTAGCAGCGGA	CTCGGGAACAACTGATGGC	109
AeNAC058	Achn160261	CCAACTTGTATTCATTCGGTGC	GTTCGTATTCGCTTCGTCATTA	239
AeNAC038	Achn080851	GTGACCCAACGACCCAGG	CCATTCCACAATCACACAAGC	203
AeNAC048	Achn124361	GATCATCCACTCCCACTTTCTT	TCGGTCCAACGCCATTC	145
AeNAC049	Achn124381	GTTTACGAATGGCGTTAGACC	GGGCTGTTTTTATGAATCCTG	195
AeNAC035	Achn080521	AGATCCTTCCTACAAGAAAGAGCA	TTCATCCCATTAGAGACACCCA	181
AeNAC037	Achn080541	CCACATAACTCCAAAAGGCATC	TCACAACAGGAAAGTAGAGACGG	137
AeNAC036	Achn080531	TAAACGAAGTGGAGGGCGA	TGGGGTGAAAAAGTACCAATGT	227
AeNAC052	Achn126301	GAGTTCAAATCCAAAATCCGTC	ACTTATGCTCAGGTTCGTCAATG	248
AeNAC069	Achn181381	GTCAGGGCTGGCTTGGAAC	CGACACCTTCGCCTCTAAATG	143
AeNAC084	Achn219211	TTGAACATTTAGAGGCGAAGG	GTGGAAGAAGTGGCGGATT	161
AeNAC030	Achn069791	ATCTTCAAGGATTGGGTAGGTCT	GGAGTTTTTCAGGATGAGTGTAGC	184
AeNAC141	Achn385691	GTCGCATCCATCGTCTATCG	ACTCCTGCTGGTAAGTTCGGT	147
AeNAC046	Achn118631	TGTGGAGCAAACCGTGAATG	TTTACACCAGCGGGCAATC	92
AeNAC065	Achn170411	AGAGCCAGTCCCCAAACAG	CTCGGGTCCTAAGTGAGCATA	89
AeNAC043	Achn106991	CTTGAATCATTGTATGCGTCGT	TCTACCAGCAGCACACTATCTAAAC	92
AeNAC087	Achn221871	ACGAGGTAGAAGCAGCATTTG	GAAGTTCATCGCACAGAGACAG	189
AeNAC019	Achn029521	TTTGGACAATGAGAGCGACC	TGGCTTCTGATACACCTTACACAC	178
AeNAC074	Achn193461	TGAGTCTGGGTGTTGGAAGGT	CACTGGTGTTTCAAATGGCG	126
AeNAC093	Achn238591	CCAGGATGGGGAAGGTGT	ACTCAGATTGGGCAGTTCATAA	109
AeNAC136	Achn365331	CATTGTATGGACCGTTTGGG	CAGCGTCATCATCTTGCGTA	88
AeNAC094	Achn239781	TAAGGAAAAAGGATGACGGG	GCTACACTCAGATTGGGCAA	196
AeNAC097	Achn244831	CCAGCAAGGAAGGACGATT	AGGCGGTGGTTGTAACGA	124
AeNAC028	Achn059641	TCCATATTAAGGACCAGCAAGG	TTGGCAGCGGTTGTAACG	138
AeNAC050	Achn125861	GATTCAAACCGATTGCTTTACAG	TGTTCGCCAACTATGGATGC	115
AeNAC006	Achn008541	AATGCTCCTGTGAATACACCAAG	ACAAGAGGGGTTTGCCGAT	101
AeNAC009	Achn009451	ATGGTGGATGTGGATGAGGA	CCATTAGTGGTGGTATGCTGTC	91
AeNAC099	Achn254041	CGTCCCACCGATAAAGAAGT	CGTGAGTTTCCGATGATTGA	145
AeNAC011	Achn009471	GAAATGCTCCTGTGAATACGC	AACAAGTGGGGCTGAATCTG	113
AeNAC005	Achn004191	GGAGGAACTGCCACTGAATG	TTGACCCTTTCACGGACTTC	137
AeNAC031	Achn070691	AGAAGAAGGCTGCGAACTATTG	CTCTCACCGTCATTGATAACCC	85
AeNAC106	Achn276021	GAAGAAGAAGGCTGCGAACTAT	TGCTTTCACCGTCATTGATAAC	89
AeNAC010	Achn009461	GGGTTGCCATTTGAAGGG	GTGAAGAAGTAGGATTGGGTGTC	134
AeNAC008	Achn008571	AGATTGTTGGGAAGGAGTTGC	GTGAAGAAGTAGGATTGGGTGTC	148
AeNAC012	Achn009481	TAGCCTCGCTGGCATTTC	AGCAACCGCTTGGTGTATTC	125
AeNAC007	Achn008561	CGTGAGTAGAGACACCCAATCC	TCCAACTGTTCGGCAATACG	85
AeNAC100	Achn254051	GACAGTGGTTCAGTCCAACATAA	AGTCTACAAATCACATAGTCCTTCG	107
AeNAC021	Achn047821	TGGCAGTTGTGTGTGATGGAG	GCTTGAATGCGAGACGGTA	130
AeNAC051	Achn126291	GATGCTCGTCACTCCCCAAT	CCTCATCCGTAGGCTGAAATC	208
AeNAC120	Achn310791	ATTTTACCAGACGCAACCGA	CTTTAGAAGAACAACTCCCACTCC	128
AeNAC017	Achn022601	CAAGTGGCGTTGATATGTGGA	AGCGATTGGTGCGGATTC	230
AeNAC090	Achn229061	TCAATAGGGAAGATGAGCAAATG	TGAGCCGAAACCGAACAGT	262
Actin	FG515334.1	GCTCCACCTGAGAGGAAATAC	CGAAATCCACATCTGTTGAAAG	84
